# Supplementary material for: Mechanisms of active diffusion of vesicular stomatitis virus inclusion bodies and cellular early endosomes in the cytoplasm of mammalian cells
Source: PLoS One. 2024 Mar 14;19(3):e0290672. doi: 10.1371/journal.pone.0290672 (PMC10939199; doi:10.1371/journal.pone.0290672)
Supplement: S1 File — Excel file of data used to generate Table 1 and Figs 2–9 and S1 Fig. (XLSX) [file pone.0290672.s002.xlsx]

## Sheet: Table 1
Inclusion bodies:	Threshold	Pixels	Sq microns	Approx. diameter		Early endosomes:	Sigma	Approx. radius
	200	86	1.00947	1.13371			3.59191	0.389156
	200	125	1.46726	1.36681			2.91556	0.315879
	200	150	1.76071	1.49727			3.96005	0.429041
	200	144	1.69028	1.46702			3.42712	0.371302
	200	253	2.96973	1.94453			3.44162	0.372874
	300	114	1.33814	1.30529			4.63552	0.502223
	300	368	4.31961	2.34519			5.63088	0.610063
	300	171	2.00721	1.59864			5.71306	0.618967
	200	274	3.21623	2.02362			3.51986	0.38135
	200	186	2.18328	1.66728			3.48652	0.377738
	300	189	2.21849	1.68068			2.17091	0.235202
	200	137	1.60812	1.43091			3.59191	0.389156
	200	149	1.74897	1.49227			2.91556	0.315879
	200	220	2.58237	1.81328			3.96005	0.429041
	100	479	5.62253	2.6756			3.42712	0.371302
	80	347	4.07311	2.27729			3.44162	0.372874
	300	357	4.19049	2.30987			5.63088	0.610063
	300	128	1.50247	1.38312			5.71306	0.618967
	300	196	2.30066	1.71152			3.51986	0.38135
	300	153	1.79592	1.51216			3.48652	0.377738
	100	367	4.30787	2.342			2.17091	0.235202
	100	170	1.99547	1.59396			4.74383	0.513958
	100	215	2.52368	1.79256			5.09838	0.552371
	300	221	2.59411	1.8174			5.45602	0.591118
	300	316	3.70923	2.17319			3.33259	0.361061
	300	281	3.2984	2.0493			3.59191	0.389156
	100	169	1.98373	1.58927			3.96005	0.429041
	100	208	2.44152	1.76313			2.89938	0.314126
	600	144	1.69028	1.46702			3.07608	0.33327
	600	294	3.45099	2.09617			5.63088	0.610063
	300	131	1.53769	1.39923			1.93914	0.210091
	600	203	2.38283	1.74181			3.51986	0.38135
	600	132	1.54942	1.40456			3.48652	0.377738
	600	127	1.49073	1.3777			2.17091	0.235202
	600	454	5.32908	2.60484			2.86779	0.310703
	600	274	3.21623	2.02362			3.59191	0.389156
	400	542	6.36203	2.84612			2.91556	0.315879
	200	433	5.08258	2.54388			2.51727	0.272727
	300	364	4.27266	2.33241			2.89938	0.314126
	300	359	4.21397	2.31633			5.63088	0.610063
	300	324	3.80313	2.20052			1.93914	0.210091
	300	240	2.81714	1.89391			3.51986	0.38135
	200	358	4.20223	2.3131			3.48652	0.377738
	200	191	2.24197	1.68955			2.17091	0.235202
	300	452	5.30561	2.5991			2.44482	0.264877
	300	305	3.58011	2.13503			5.09838	0.552371
	300	314	3.68575	2.1663			5.45602	0.591118
	500	326	3.82661	2.2073			3.33259	0.361061
	200	461	5.41125	2.62485			3.17979	0.344506
	200	319	3.74444	2.18348			4.31598	0.467604
	150	467	5.48168	2.64187			2.02624	0.219527
	150	404	4.74218	2.45722			3.72507	0.403583
	500	862	10.1182	3.58928			3.59191	0.389156
	500	506	5.93946	2.74997			3.42712	0.371302
	200	557	6.5381	2.88523			3.12378	0.338437
	200	277	3.25144	2.03467			3.07608	0.33327
	600	550	6.45594	2.86705			4.61299	0.499782
	600	716	8.40446	3.27122			5.71306	0.618967
	600	625	7.33629	3.05628			3.51986	0.38135
	600	359	4.21397	2.31633			3.6779	0.398473
	600	244	2.86409	1.90963			2.17091	0.235202
	300	338	3.96747	2.24756			2.44482	0.264877
	150	199	2.33588	1.72457			2.86779	0.310703
	300	140	1.64333	1.4465			5.45602	0.591118
	300	178	2.08938	1.63104			3.59191	0.389156
	300	137	1.60812	1.43091			2.91556	0.315879
	1000	293	3.43925	2.0926			3.96005	0.429041
	200	267	3.13406	1.9976			2.89938	0.314126
	200	201	2.35935	1.73321			2.84764	0.30852
	200	259	3.04016	1.96745			4.63552	0.502223
	400	218	2.5589	1.80502			1.68119	0.182144
	400	111	1.30293	1.288			3.51986	0.38135
	500	227	2.66454	1.8419			2.94232	0.318778
	500	157	1.84288	1.5318			3.59191	0.389156
	500	168	1.972	1.58456			2.91556	0.315879
	500	322	3.77966	2.19372			3.96005	0.429041
	500	330	3.87356	2.2208			3.42712	0.371302
	200	185	2.17154	1.6628			2.84764	0.30852
	200	189	2.21849	1.68068			4.63552	0.502223
	200	200	2.34761	1.72889			1.68119	0.182144
	200	189	2.21849	1.68068			1.93914	0.210091
	300	191	2.24197	1.68955			3.03612	0.32894
	300	192	2.25371	1.69396			3.19056	0.345672
	800	545	6.39725	2.85398			1.99791	0.216459
	1500	400	4.69523	2.44503			2.51727	0.272727
	1500	0	0	0			2.89938	0.314126
	300	496	5.82208	2.72266			2.84764	0.30852
	100	329	3.86182	2.21744			3.19056	0.345672
	100	199	2.33588	1.72457			1.99791	0.216459
	1000	383	4.49568	2.3925			2.51727	0.272727
	1000	401	4.70697	2.44808			2.89938	0.314126
	1000	282	3.31013	2.05295			2.84764	0.30852
	600	1450	17.0202	4.65519			3.07608	0.33327
	600	577	6.77286	2.93658			3.19056	0.345672
	600	328	3.85009	2.21406			1.99791	0.216459
	200	217	2.54716	1.80087			2.51727	0.272727
	200	301	3.53316	2.12098			2.89938	0.314126
							2.84764	0.30852
							3.07608	0.33327
							3.43826	0.37251
							1.93914	0.210091
							3.19056	0.345672
							1.99791	0.216459
							1.19675	0.129659
							2.89938	0.314126
							2.84764	0.30852
							1.99791	0.216459
							2.51727	0.272727
							2.89938	0.314126
							2.84764	0.30852
							3.07608	0.33327
							1.68119	0.182144
							1.93914	0.210091
							3.03612	0.32894
							3.19056	0.345672
							1.99791	0.216459
							2.51727	0.272727
							2.89938	0.314126
							2.84764	0.30852
							3.07608	0.33327
							1.68119	0.182144
							1.93914	0.210091
							3.03612	0.32894
							3.6779	0.398473
							1.26057	0.136573
							1.99791	0.216459
							2.51727	0.272727
							2.89938	0.314126
							2.84764	0.30852
							3.19056	0.345672
							1.99791	0.216459
							2.51727	0.272727
							2.89938	0.314126
							2.84764	0.30852
							3.19056	0.345672
							1.99791	0.216459
							2.51727	0.272727
							2.89938	0.314126
							1.68119	0.182144
							1.99791	0.216459
							2.51727	0.272727
							1.68119	0.182144
							1.93914	0.210091
							3.03612	0.32894
							3.19056	0.345672
							1.99791	0.216459
							2.51727	0.272727
							2.89938	0.314126
							2.84764	0.30852
							3.07608	0.33327
							1.68119	0.182144
							1.93914	0.210091
							3.03612	0.32894
							3.6779	0.398473
							3.19056	0.345672
							1.99791	0.216459
							2.89938	0.314126
							3.03612	0.32894
							1.26057	0.136573
							2.86779	0.310703
							2.03128	0.220074
							2.72288	0.295004
							1.78558	0.193454
							2.13485	0.231295
							3.19056	0.345672
							1.99791	0.216459
							2.51727	0.272727
							2.89938	0.314126
							3.03612	0.32894
							2.86779	0.310703
							1.99791	0.216459
							2.84764	0.30852
							1.93914	0.210091
							3.6779	0.398473
							1.26057	0.136573
							2.03128	0.220074
							3.19056	0.345672
							1.99791	0.216459
							2.51727	0.272727
							2.89938	0.314126
							2.84764	0.30852
							1.68119	0.182144
							2.51727	0.272727
							2.89938	0.314126
							3.07608	0.33327
							1.88982	0.204748
							1.93914	0.210091
							2.44482	0.264877
							3.19056	0.345672
							2.89938	0.314126
							3.07608	0.33327
							1.95996	0.212347
							2.99629	0.324625
							2.03128	0.220074
							3.19056	0.345672
							2.51727	0.272727
							3.07608	0.33327
							1.68119	0.182144
							1.93914	0.210091
							3.03612	0.32894

## Sheet: Fig 2AB
Control	X	Y		Latrunculin	X	Y
	-0.0487234	0.117448			0.0534409	0.116243
	-0.0615256	0.124008			0.0821135	0.106297
	-0.0723175	0.142523			0.111104	0.119099
	-0.0726349	0.142947			0.113008	0.121004
	-0.0703072	0.1585			0.084547	0.122591
	-0.0703072	0.156278			0.0616935	0.110741
	-0.0601501	0.145909			0.0467753	0.107567
	-0.0828978	0.148448			0.0728028	0.0872526
	-0.0944303	0.139878			0.044236	0.0674675
	-0.0805701	0.128134			0.0622225	0.0890513
	-0.0747509	0.120834			0.0458231	0.0944472
	-0.0615256	0.112158			0.0737551	0.0912731
	-0.0561296	0.117448			0.065714	0.0930718
	-0.0468189	0.121045			0.0685707	0.0843959
	-0.0583515	0.135329			0.0533351	0.0829147
	-0.0615256	0.140513			0.0527003	0.0953995
	-0.0386721	0.151093			0.0397923	0.0664094
	-0.0468189	0.14337			0.0809497	0.0780478
	-0.0627952	0.150247			0.0828541	0.0878875
	-0.0655461	0.138714			0.103486	0.0817509
	-0.0477712	0.1348			0.0771408	0.0595322
	-0.055918	0.149506			0.0908952	0.0649282
	-0.0521091	0.133213			0.0606355	0.0886281
	-0.0702014	0.123479			0.0706868	0.0628121
	-0.0729523	0.11639			0.0564034	0.071488
	-0.0694608	0.114168			0.078093	0.06715
	-0.0796179	0.124114			0.100841	0.0770955
	-0.0876589	0.124325			0.129619	0.11
	-0.0667099	0.118083			0.126974	0.0958227
	-0.0705188	0.12697			0.0876153	0.0952937
	-0.0953825	0.134588			0.0943867	0.103335
	-0.0673447	0.139772			0.0954447	0.103123
	-0.0797237	0.133107			0.10338	0.119311
	-0.0855429	0.125172			0.0730144	0.120369
	-0.0793005	0.11512			0.0740725	0.118888
	-0.0895634	0.132155			0.0815845	0.122485
	-0.084379	0.118506			0.0761885	0.104075
	-0.0895634	0.10454			0.0446592	0.085454
	-0.0747509	0.0960758			0.0612703	0.0912731
	-0.0797237	0.0967106			0.0999942	0.117407
	-0.0692492	0.0912089			0.0983014	0.119311
	-0.05486	0.0956526			0.0740725	0.0933892
	-0.0451261	0.0984035			0.056615	0.0820683
	-0.0298904	0.0941714			0.0774582	0.108942
	-0.0500988	0.0942772			0.084018	0.112222
	-0.0395185	0.0929017			0.0769292	0.120263
	-0.0436448	0.0832736			0.0368298	0.0933892
	-0.0571876	0.0834852			0.0432838	0.0889455
	-0.0511569	0.0785125			0.0499494	0.106403
	-0.0557064	0.0720585			0.03884	0.0734982
	-0.0493582	0.0754442			0.0405329	0.0933892
	-0.0687202	0.0773487			0.0432838	0.0933892
	-0.0874473	0.0724817			0.0274133	0.0912731
	-0.0950651	0.0803112			0.0167272	0.0863004
	-0.0874473	0.0714237			0.00466565	0.0780478
	-0.0694608	0.0845433			0.0268843	0.0937066
	-0.044068	0.094383			0.00265539	0.0723344
	-0.0450203	0.101366			-0.0230548	0.0689487
	-0.0486176	0.0952294			0.000433528	0.0869352
	-0.0624778	0.100096			0.0129183	0.0866178
	-0.0491466	0.103694			0.00783974	0.109048
	-0.0591979	0.101154			0.00329021	0.0893687
	-0.0613139	0.0925843			0.0558743	0.129362
	-0.0487234	0.0882464			0.00783974	0.0634469
	-0.0657577	0.0811576			0.0359834	0.0604845
	-0.0601501	0.0832736			0.015246	0.0746621
	-0.0546484	0.0858129			0.0116487	0.0707474
	-0.0162418	0.0731165			0.0135531	0.0867236
	-0.0251293	0.0759732			0.0146111	0.073604
	-0.0237539	0.0736456			0.0228638	0.0749795
	-0.0340168	0.0660277			0.0195839	0.0780478
	-0.0189927	0.0724817			0.0135531	0.072017
	-0.0329587	0.0886696			0.00519467	0.0886281
	-0.0298904	0.0783009			-0.000941912	0.0757201
	-0.0237539	0.088987			0.0378878	0.0831263
	-0.0286208	0.0947004			0.0458231	0.0997374
	-0.00608474	0.0828504			0.0212767	0.11127
	-0.0189927	0.096499			0.024345	0.104181
	-0.0193101	0.0836969			0.0142937	0.0951879
	-0.0328529	0.0849665			0.017891	0.0836553
	-0.0331703	0.0832736			0.0650792	0.100372
	-0.0615256	0.0743862			0.0694171	0.10926
	-0.0469247	0.0794647			0.0557685	0.120157
	-0.0481944	0.0778777			0.0340789	0.104604
	-0.0281976	0.0733282			0.00424244	0.105874
	-0.0571876	0.0832736			0.0509016	0.133277
	-0.0471363	0.0725875			0.0411677	0.143222
	-0.0645938	0.0800996			0.0577788	0.176762
	-0.0500988	0.0700483			0.0440244	0.150417
	-0.0547542	0.0718469			0.0401097	0.137509
	-0.0395185	0.0781951			0.0207477	0.134229
	-0.0342284	0.0624304			0.0340789	0.138356
	-0.0288324	0.0751268			0.00752234	0.145021
	-0.0261873	0.0822156			-0.000941912	0.145127
	-0.0214262	0.0921611			0.0064643	0.165653
	-0.0107401	0.0925843			-0.0174472	0.136663
	-0.0212146	0.0990383			-0.00358699	0.149676
	-0.0341226	0.0924785			-0.00496243	0.152427
	-0.0405765	0.0899392			-0.00803072	0.138779
	-0.0404707	0.0944888			-0.050881	0.121004
	-0.0205798	0.100837			-0.0510926	0.122591
	-0.0253409	0.0966048			-0.0531028	0.125871
	-0.0387779	0.112793			-0.0334235	0.128304
	-0.0493582	0.117025			-0.0408297	0.144069
	-0.0470305	0.115967			-0.024007	0.150205
	-0.0491466	0.116919			-0.0355395	0.156871
	-0.0460783	0.0980861			-0.0420993	0.149782
	-0.0413172	0.0912089			-0.0466488	0.150946
	-0.0404707	0.0914205			-0.0345873	0.146397
	-0.0418462	0.105175			-0.0459082	0.150417
	-0.0278802	0.0985093			-0.0174472	0.162055
	-0.0325355	0.0912089			-0.0174472	0.137932
	-0.00513251	0.0903624			-0.0252766	0.144175
	0.0114786	0.0945946			-0.0139557	0.11984
	0.0103147	0.0924785			-0.0264405	0.129256
	0.00565941	0.0934307			-0.0303552	0.131267
	-0.00164101	0.0829562			-0.0352221	0.113809
	-0.0164534	0.0843317			-0.0153311	0.117724
	-0.022061	0.0753384			-0.022949	0.111587
	-0.0287266	0.0703657			-0.0493997	0.104604
	-0.0483002	0.0617956			-0.0285565	0.106932
	-0.0272454	0.0598912			-0.0408297	0.0933892
	-0.0400475	0.0614782			-0.0132151	0.103758
	-0.0351806	0.0633827			-0.0271811	0.10397
	-0.0582457	0.0613724			-0.0153311	0.0943414
	-0.0650171	0.0635943			-0.0124744	0.0993142
	-0.0495698	0.0627478			-0.0112048	0.116666
	-0.0475595	0.0713179			-0.0242186	0.113069
	-0.0423752	0.0687786			-0.01057	0.0933892
	-0.0387779	0.0683554			0.000433528	0.109894
	-0.0433274	0.0781951			-0.0135325	0.112857
	-0.0547542	0.0774545			-0.00792492	0.127987
	-0.0547542	0.0677206			-0.00178834	0.127564
	-0.0422694	0.0727991			-0.00358699	0.116137
	-0.0261873	0.0687786			-0.0122628	0.105239
	-0.0163476	0.0643349			-0.0263347	0.115396
	-0.0163476	0.0812634			-0.0268637	0.105874
	-0.0308427	0.0789357			-0.0483417	0.0967749
	-0.0522149	0.0697308			-0.0516216	0.0946588
	-0.0456551	0.0584099			-0.0388194	0.0923312
	-0.0334877	0.0484644			-0.032048	0.0976213
	-0.0325355	0.0684612			-0.010041	0.0952937
	-0.027986	0.0634885			-0.00496243	0.10926
	-0.0234364	0.0708947			-0.0132151	0.111799
	-0.0266105	0.0832736			-0.0307784	0.115925
	-0.0230132	0.0865535			-0.0489765	0.0982562
	-0.000159763	0.0916321			-0.0273927	0.119311
	-0.00619054	0.0859187			-0.032577	0.11656
	0.00999733	0.0708947			-0.0307784	0.125765
	0.0205776	0.0730107			-0.037973	0.125765
	0.0258678	0.069625			-0.031519	0.102488
	0.0342262	0.0710005			-0.03956	0.0796348
	0.0379293	0.0657103			-0.0471779	0.0549827
	0.0419499	0.0584099			-0.0206213	0.0719112
	0.0401512	0.0531198			-0.00781911	0.0767781
	0.0613118	0.0495225			-0.0198807	0.0570988
	0.052107	0.0467716			-0.0227373	0.0330815
	0.0549636	0.0453961			-0.0221025	0.0304364
	0.0491445	0.0447613			-0.0420993	0.0491635
	0.0489329	0.0366145			-0.0328944	0.0623889
	0.061206	0.0435975			-0.0187168	0.0553001
	0.067131	0.0398944			-0.0120512	0.0502216
	0.0706225	0.046031			-0.0349047	0.045672
	0.0733734	0.0403176			-0.0523622	0.0712764
	0.0522128	0.0177815			-0.0461198	0.0894745
	0.0418441	0.00201687			-0.0207271	0.0831263
	0.0499909	-0.00158043			-0.0403007	0.0676791
	0.0474516	-0.00221525			-0.0760621	0.0408051
	0.0409976	0.013761			-0.0890759	0.0418631
	0.0379293	0.0205324			-0.0625193	0.0488461
	0.0438543	0.021802			-0.0842089	0.0356207
	0.0370829	0.0146074			-0.0498229	0.0420747
	0.0414209	0.020215			-0.0558537	0.0330815
	0.0473458	0.00667221			-0.0612497	0.018798
	0.0417383	-9.91904e-05			-0.0516216	0.0380542
	0.0442775	-0.00771701			-0.0650586	0.0282145
	0.03867	0.0030749			-0.0730996	0.011286
	0.066073	-0.0166045			-0.0940486	0.0146717
	0.0803564	-0.0129014			-0.0923558	7.08881e-05
	0.0644859	-0.00189784			-0.0721474	0.010228
	0.0828957	-0.00136883			-0.0901339	0.00578425
	0.0888206	-0.0149116			-0.0904513	-0.0266973
	0.0796158	-0.0251745			-0.0918268	-0.0210897
	0.0618408	-0.0111027			-0.105793	-0.0507146
	0.0874452	-0.0132188			-0.0758505	-0.0357964
	0.0900903	-0.0167103			-0.0845264	-0.0235232
	0.0825783	-0.00348489			-0.0721474	-0.0635168
	0.0742198	-0.00750541			-0.066963	-0.0141067
	0.074643	-0.0103621			-0.064847	-0.00500766
	0.0658614	-0.00930406			-0.0190342	0.00250436
	0.0490387	-0.0113143			-0.0256998	-0.0307178
	0.0663904	0.0113275			-0.0354337	-0.00839336
	0.0631105	0.0136552			-0.0437922	-0.0373834
	0.0626873	0.00762444			-0.0382904	-0.0472231
	0.0664962	0.00201687			-0.0404065	-0.0277553
	0.073585	0.00191107			-0.0284507	-0.0141067
	0.0607828	-0.00126302			-0.0447444	-0.0238406
	0.0539056	0.0117508			-0.0362801	-0.031141
	0.0632163	0.0115391			-0.0377614	-0.0508204
	0.0598306	-0.000522403			-0.00284637	-0.0129429
	0.0509431	0.0122798			-0.0005187	-0.00246839
	0.0406802	0.0118566			0.056615	0.0106512
	0.0460762	-0.000839812			0.0449766	0.0138253
	0.0389874	0.00254589			0.0328093	-0.00871077
	0.0457588	-0.00168624			0.00752234	-0.0289192
	0.0489329	-0.00136883			0.0378878	-0.00246839
	0.0619466	-0.0188263			0.0405329	-0.0130487
	0.0616292	-0.0315227			0.0143995	-0.0587556
	0.060148	-0.0502499			-0.00676108	-0.0542061
	0.0441717	-0.0460177			0.00329021	-0.0418271
	0.0742198	-0.0376593			-0.0237954	-0.0482811
	0.0602538	-0.0273964			-0.0244302	-0.0584382
	0.0755952	-0.0154406			-0.0163892	-0.0584382
	0.0644859	-0.00909245			0.015246	-0.0110384
	0.0905135	-0.0199902			-0.0323654	-0.0509262
	0.106701	-0.0188263			-0.0670688	-0.0422503
	0.0954862	-0.00507194			-0.0486591	-0.0495508
	0.0895613	-0.0102563			-0.052468	-0.0659502
	0.082155	-0.0173451			-0.023478	-0.0625645
	0.0778171	0.00434454			-0.0244302	-0.049974
	0.0733734	-0.00126302			-0.00697269	-0.0534655
	0.0953804	-0.0169219			-0.025065	-0.0690185
	0.0959094	-0.0175567			-0.0647412	-0.0845716
	0.0970733	-0.0103621			-0.0378672	-0.0661618
	0.111039	-0.0229527			-0.0356453	-0.0752609
	0.118234	-0.0230585			-0.0247476	-0.0491275
	0.125323	-0.0229527			-0.0523622	-0.0757899
	0.140347	-0.0332156			-0.044427	-0.0708172
	0.113367	-0.0321575			-0.0455908	-0.0799162
	0.11051	-0.0309937			-0.0393484	-0.0816091
	0.124794	-0.0167103			-0.0526796	-0.0879573
	0.108288	-0.0283486			-0.0296145	-0.0666909
	0.125429	-0.0221062			-0.0394542	-0.098855
	0.115589	-0.0293008			-0.0377614	-0.0842542
	0.116541	-0.0321575			-0.0456966	-0.115254
	0.096121	-0.0253861			-0.0523622	-0.101606
	0.0801448	-0.0364955			-0.0357511	-0.107742
	0.0761243	-0.0372361			-0.0310958	-0.108271
	0.0873394	-0.0394579			-0.0354337	-0.0897559
	0.104691	-0.0332156			-0.0655876	-0.113879
	0.11305	-0.0380825			-0.0565943	-0.117582
	0.103421	-0.0448539			-0.0486591	-0.110811
	0.0958036	-0.0427378			-0.0217851	-0.0786466
	0.106701	-0.0501441			-0.0305668	-0.115149
	0.0997184	-0.0578677			-0.0388194	-0.115678
	0.0873394	-0.0435843			-0.024536	-0.11864
	0.0814144	-0.0477106			0.00424244	-0.0821381
	0.0971791	-0.0523659			0.000116119	-0.0989608
	0.0854349	-0.0549052			-0.0005187	-0.101606
	0.0942166	-0.0577619			0.00403083	-0.0994898
	0.0959094	-0.0618882			-0.0161776	-0.128903
	0.0736908	-0.0571271			-0.0140615	-0.106684
	0.0794042	-0.0492976			-0.0228432	-0.112715
	0.0901961	-0.0517311			-0.0197749	-0.10806
	0.0682948	-0.0327923			0.0200071	-0.118111
	0.0848001	-0.0445365			-0.00305797	-0.121391
	0.0706225	-0.049086			0.00498306	-0.110493
	0.0758069	-0.0503557			-0.0174472	-0.107531
	0.061735	-0.0454887			0.0121777	-0.0573802
	0.0709399	-0.0502499			0.0373588	-0.0384414
	0.0796158	-0.0572329			0.0300584	-0.0235232
	0.0743256	-0.0489802			0.011437	-0.0776944
	0.0499909	-0.0458061			-0.0037986	-0.0808685
	0.0450182	-0.0459119			-0.0172356	-0.0817149
	0.0520012	-0.055011			-0.0146963	-0.107319
	0.0545404	-0.0702466			-0.0516216	-0.103616
	0.0478748	-0.0736323			-0.00284637	-0.0841484
	0.0434311	-0.081885			0.00985	-0.0716636
	0.0433253	-0.082414			-0.00951196	-0.0914488
	0.0331682	-0.0940523			-0.0489765	-0.0989608
	0.0498851	-0.0880216			-0.0244302	-0.105203
	0.0299941	-0.0956394			-0.0408297	-0.0982202
	0.0324276	-0.0880216			0.00593529	-0.0403459
	0.0249156	-0.097967			0.015775	-0.0491275
	0.0435369	-0.0862229			-0.0464372	-0.0866876
	0.0423731	-0.0850591			0.0171504	-0.103616
	0.039199	-0.0797689			-0.00453922	-0.079493
	0.0238575	-0.0890796			0.0110138	-0.0882747
	-0.0082008	-0.0971206			-0.0151195	-0.0662676
	-0.0238597	-0.0837894			0.0111196	-0.0900733
	-0.0176173	-0.0970148			0.0458231	-0.0808685
	-0.00671955	-0.0833662			0.0728028	-0.0523016
	-0.0376141	-0.0924653			0.00498306	-0.078964
	-0.0452319	-0.102199			0.0371472	-0.0573802
	-0.0378257	-0.105162			0.0919532	-0.0606601
	-0.0265047	-0.104844			0.0589426	-0.0910256
	-0.0561296	-0.0884448			0.0499494	-0.0837252
	-0.0336993	-0.105056			0.0341847	-0.0881689
	-0.0347574	-0.097967			-0.0138499	-0.108483
	-0.0398359	-0.109605			0.0401097	-0.0727216
	-0.0603617	-0.106114			0.0883559	-0.0425678
	-0.034969	-0.109394			0.07968	-0.0351615
	-0.0307369	-0.10167			0.0888849	-0.0467999
	-0.0438564	-0.0956394			0.0668779	-0.0685953
	-0.0467131	-0.0978612			0.0584136	-0.064998
	-0.0412114	-0.08781			0.0638096	-0.0374892
	-0.0487234	-0.0946872			0.0730144	-0.0357964
	-0.0340168	-0.0968032			0.0668779	-0.042462
	-0.0487234	-0.0946872			0.0757653	-0.0536771
	-0.0386721	-0.095851			0.0411677	-0.0554757
	-0.0342284	-0.097967			0.0411677	-0.0593904
	-0.034969	-0.0944755			-0.00178834	-0.0808685
	-0.0376141	-0.0918305			0.0518538	-0.0397111
	-0.0171941	-0.0959568			0.0594717	-0.0459535
	0.000898268	-0.107278			0.0492088	-0.0464825
	0.0237517	-0.106749			0.0738609	-0.0722984
	0.031158	-0.0989193			-0.00337538	-0.105944
	0.0478748	-0.09638			0.00244379	-0.101606
	0.0254446	-0.0993425			0.0211709	-0.0894385
	0.0243866	-0.089397			0.0130241	-0.0806569
	0.00523619	-0.0970148			-0.00644367	-0.0916604
	0.000686662	-0.095851			-0.00877134	-0.0544177
	0.0186732	-0.110875			-0.00760751	-0.0516668
	0.025233	-0.0980728			0.0185259	-0.0387588
	0.0106322	-0.0860113			0.0287888	-0.0129429
	0.0125366	-0.0918305			-0.0037986	-0.0391821
	0.013912	-0.0964858			-0.015966	-0.0406633
	-5.39596e-05	-0.105796			-0.00686688	-0.0275437
	0.0141237	-0.104633			-0.0258056	-0.0268031
	-0.00989365	-0.103892			-0.0135325	-0.0188679
	-0.0171941	-0.0931001			-0.00337538	-0.024687
	-0.0321123	-0.0853765			0.00614689	-0.0124139
	-0.0490408	-0.0972264			-0.0039044	-0.0141067
	-0.0292556	-0.103046			-0.0389252	-0.0297656
	-0.0193101	-0.097967			-0.0357511	-0.0509262
	-0.00904722	-0.100612			-0.00252896	-0.0414039
	-0.0361328	-0.0877041			-0.0120512	-0.0410865
	-0.0444913	-0.083472			-0.0463314	-0.0752609
	-0.0462899	-0.094793			-0.0391368	-0.0625645
	-0.0228016	-0.110558			-0.0303552	-0.0870051
	-0.0439622	-0.100824			-0.0206213	-0.0722984
	-0.0132793	-0.10167			-0.0284507	-0.0498682
	-0.0475595	-0.0853765			-0.0572292	-0.0989608
	-0.0476653	-0.0852707			-0.0920384	-0.109753
	-0.0307369	-0.0827314			-0.0500345	-0.0874283
	-0.0443855	-0.0739497			-0.0618845	-0.12393
	-0.056447	-0.062523			-0.039031	-0.116101
	-0.041952	-0.0727859			-0.0425225	-0.0963157
	-0.0271396	-0.0663319			-0.0506694	-0.0834077
	-0.0222726	-0.0812502			-0.0623077	-0.118429
	-0.0181463	-0.0731033			-0.05998	-0.146784
	0.013383	-0.0885506			-0.0753215	-0.126258
	-0.0171941	-0.075431			-0.0657992	-0.10478
	-0.0261873	-0.0997657			-0.0598742	-0.0956809
	-0.0122213	-0.0886564			-0.0909803	-0.140541
	-0.00449769	-0.0734207			-0.0699255	-0.147101
	-0.00100619	-0.0767006			-0.0613555	-0.110176
	-0.0133851	-0.0905608			-0.00877134	-0.0793872
	-0.00111199	-0.0791341			-0.0005187	-0.114831
	-0.0129619	-0.0864345			-0.00877134	-0.0917662
	-0.00777758	-0.0978612			0.00985	-0.0911314
	0.00153309	-0.0997657			-0.00676108	-0.112609
	0.00661163	-0.0942639			-0.0140615	-0.128057
	-0.00767178	-0.0936291			0.0294236	-0.101394
	-0.00449769	-0.089397			0.0129183	-0.10478
	-0.0221668	-0.0856939			0.0141879	-0.129009
	-0.00280484	-0.103998			0.0425432	-0.077906
	-0.0324297	-0.082414			0.0229696	-0.101288
	-0.0469247	-0.0768064			-0.00178834	-0.12192
	-0.0291498	-0.0940523			0.00910938	-0.120545
	-0.0182521	-0.108865			0.00836876	-0.129538
	-0.0195217	-0.0880216			0.0403213	-0.100654
	-0.0268221	-0.0752194			0.000221922	-0.101817
	-0.0186753	-0.0841068			-0.00855973	-0.119169
	-0.0238597	-0.0832604			0.0188433	-0.07251
	-0.0485118	-0.0905608			0.00254959	-0.0989608
	-0.06343	-0.0964858			0.0064643	-0.114408
	-0.0508394	-0.105056			0.00773394	-0.104357
	-0.0566586	-0.0960626			-0.01057	-0.0599195
	-0.0747509	-0.108336			0.0284713	-0.0675373
	-0.0697782	-0.105902			0.0096384	-0.0659502
	-0.04301	-0.102622			-0.00993517	-0.0837252
	-0.0407881	-0.103046			-0.00517404	-0.10806
	-0.0341226	-0.104844			-0.00570305	-0.0915546
	-0.0447029	-0.113732			0.0185259	-0.077906
	-0.0125387	-0.100612			-0.00612626	-0.110811
	0.0213183	-0.0972264			0.0126009	-0.124459
	0.0176152	-0.0772296			-0.00178834	-0.10351
	0.0496735	-0.0886564			-0.00231735	-0.107319
	0.00386075	-0.096909			0.0142937	-0.0868993
	0.0263968	-0.0954278			0.0395807	-0.0896501
	0.00333174	-0.108336			-0.0135325	-0.138954
	-0.00301645	-0.104844			-0.0161776	-0.102029
	0.0208951	-0.108865			-0.018611	-0.111763
	0.0178268	-0.111827			0.00424244	-0.119381
	0.0170861	-0.117435			0.000962544	-0.151333
	0.0307347	-0.105691			0.00731073	-0.129644
	0.0406802	-0.111404			-0.00686688	-0.14562
	0.0401512	-0.115954			-0.00527984	-0.14435
	0.0227995	-0.11553			-0.0130035	-0.160961
	0.0157107	-0.134892			-0.00676108	-0.167839
	-0.0120097	-0.124735			-0.0132151	-0.153449
	0.0122192	-0.117435			0.00180897	-0.155565
	-0.0014294	-0.121667			0.0189491	-0.15747
	0.0298883	-0.125264			0.0213825	-0.123401
	0.00661163	-0.117646			0.00741653	-0.159903
	-0.000371369	-0.11352			-0.0005187	-0.193337
	-0.00100619	-0.121984			-0.0039044	-0.178419
	-0.0438564	-0.114155			0.0185259	-0.169955
	-0.0297846	-0.111404			0.0064643	-0.187835

## Sheet: Fig 2C Control
log Tau	log MSD
-2	-2.70917	-3.37897	-3.05216	-2.86757	-3.0996	-3.27265	-2.60689	-3.18429	-2.79563	-2.69879	-3.5135	-3.46413	-3.41563	-2.65059	-2.64781	-3.01804	-2.13115	-2.47968	-2.88737	-3.64654	-2.84831	-2.66633	-2.96157	-2.86703	-3.14466	-3.06965	-3.23321	-3.31781	-3.23448	-3.07382	-3.27185	-3.14399	-3.56037	-3.08119	-3.60317	-2.73248	-2.90287	-2.96866	-3.69068	-3.51129	-3.3982	-3.28449	-2.67411	-2.85723	-2.86687	-2.80233	-2.57757	-3.80558	-2.74813
-1.69897	-2.52093	-3.1466	-2.80346	-2.65991	-2.88596	-3.024	-2.44365	-2.97633	-2.60231	-2.48225	-3.33258	-3.31281	-3.20067	-2.54825	-2.41688	-2.77209	-1.88485	-2.23664	-2.65274	-3.45433	-2.69993	-2.5738	-2.86775	-2.81267	-2.93166	-2.82236	-3.08335	-3.17759	-3.05012	-2.81867	-3.03566	-2.91854	-3.34988	-2.91269	-3.40178	-2.63082	-2.72518	-2.79002	-3.49967	-3.27194	-3.18872	-3.12225	-2.60255	-2.7079	-2.74321	-2.71336	-2.53687	-3.58771	-2.57182
-1.52288	-2.42032	-3.01211	-2.65646	-2.5205	-2.78762	-2.86948	-2.33563	-2.87084	-2.49548	-2.35252	-3.2544	-3.22145	-3.10338	-2.50351	-2.30756	-2.66725	-1.82418	-2.14471	-2.53315	-3.3468	-2.63748	-2.53816	-2.8418	-2.7595	-2.82178	-2.71926	-3.01595	-3.11673	-2.92911	-2.68954	-2.90838	-2.78617	-3.20487	-2.82196	-3.28694	-2.56767	-2.6062	-2.72031	-3.41441	-3.138	-3.05468	-3.04928	-2.51001	-2.63955	-2.68976	-2.6373	-2.44026	-3.47422	-2.44734
-1.39794	-2.3538	-2.93715	-2.55383	-2.40705	-2.69547	-2.75362	-2.28226	-2.8011	-2.41567	-2.2831	-3.17835	-3.13179	-3.03033	-2.40828	-2.23084	-2.6009	-1.8663	-2.07344	-2.46829	-3.26578	-2.56498	-2.43814	-2.76319	-2.70862	-2.73969	-2.65261	-2.94356	-3.06004	-2.8541	-2.58705	-2.83094	-2.69741	-3.11749	-2.7608	-3.22703	-2.53853	-2.5248	-2.65163	-3.3495	-3.04136	-2.97306	-2.99865	-2.46641	-2.60451	-2.611	-2.632	-2.41369	-3.40558	-2.38991
-1.30103	-2.33444	-2.88282	-2.47613	-2.33883	-2.61712	-2.67076	-2.20322	-2.73437	-2.34956	-2.22043	-3.08365	-3.07546	-2.98035	-2.37756	-2.19439	-2.5371	-1.87013	-2.04959	-2.44722	-3.2241	-2.51645	-2.39885	-2.70904	-2.68826	-2.67718	-2.59557	-2.8986	-3.02103	-2.7987	-2.4929	-2.76717	-2.64298	-3.0431	-2.73656	-3.18685	-2.50045	-2.4459	-2.61298	-3.28698	-2.97595	-2.90324	-2.94764	-2.44148	-2.54804	-2.55591	-2.57819	-2.3388	-3.35078	-2.3727
-1.22185	-2.31041	-2.82381	-2.40354	-2.28334	-2.53945	-2.61688	-2.1545	-2.6938	-2.2835	-2.18704	-3.02605	-3.01508	-2.91854	-2.3486	-2.15421	-2.4821	-1.76741	-2.02323	-2.42056	-3.16902	-2.47633	-2.37714	-2.70687	-2.65786	-2.63427	-2.54483	-2.86625	-3.00466	-2.75618	-2.42138	-2.71536	-2.56257	-2.99495	-2.69153	-3.12705	-2.4977	-2.39695	-2.56188	-3.23991	-2.92904	-2.85069	-2.90705	-2.38869	-2.48578	-2.50993	-2.5618	-2.29547	-3.31523	-2.3271
-1.1549	-2.29526	-2.77703	-2.34954	-2.26218	-2.49106	-2.55727	-2.10391	-2.68414	-2.22538	-2.18201	-2.97675	-2.97273	-2.86032	-2.29706	-2.10358	-2.44821	-1.70687	-2.01867	-2.3819	-3.11342	-2.45987	-2.3525	-2.66203	-2.62898	-2.60345	-2.50331	-2.83534	-2.96346	-2.71735	-2.35494	-2.66819	-2.50057	-2.94765	-2.65289	-3.08421	-2.45429	-2.33312	-2.50645	-3.18772	-2.89107	-2.80561	-2.87438	-2.37469	-2.45586	-2.46614	-2.51107	-2.29309	-3.27164	-2.3118
-1.09691	-2.28062	-2.7316	-2.30289	-2.23306	-2.45252	-2.503	-2.06443	-2.64831	-2.18214	-2.14508	-2.92694	-2.93195	-2.81395	-2.27706	-2.05842	-2.43849	-1.67452	-2.00675	-2.34265	-3.05717	-2.43033	-2.3291	-2.6523	-2.58058	-2.58137	-2.45914	-2.79319	-2.93727	-2.69686	-2.29975	-2.63048	-2.43532	-2.89258	-2.59494	-3.04967	-2.40609	-2.2869	-2.47382	-3.15536	-2.85949	-2.77069	-2.85055	-2.35227	-2.43428	-2.43202	-2.48264	-2.28009	-3.229	-2.29111
-1.04576	-2.26688	-2.67629	-2.25905	-2.21619	-2.41292	-2.45773	-2.01643	-2.62269	-2.14907	-2.10327	-2.87695	-2.88295	-2.77684	-2.25642	-2.01172	-2.42194	-1.65106	-1.97264	-2.31253	-3.03345	-2.41001	-2.31954	-2.62427	-2.57112	-2.57025	-2.4153	-2.7772	-2.89648	-2.67185	-2.25162	-2.58395	-2.38575	-2.84895	-2.56153	-3.02323	-2.39581	-2.22337	-2.45289	-3.10986	-2.83977	-2.73924	-2.8256	-2.33368	-2.39734	-2.39577	-2.44469	-2.24426	-3.18856	-2.26698
-1	-2.21956	-2.63011	-2.22915	-2.21219	-2.36762	-2.40962	-1.97483	-2.59383	-2.11452	-2.05266	-2.83671	-2.84011	-2.74964	-2.22794	-1.97487	-2.3971	-1.60941	-1.95636	-2.29404	-3.00441	-2.38243	-2.27668	-2.59804	-2.53199	-2.54597	-2.36867	-2.74691	-2.85813	-2.63705	-2.22313	-2.55296	-2.34322	-2.81478	-2.5354	-3.00039	-2.37857	-2.18132	-2.4404	-3.0609	-2.8141	-2.71086	-2.80745	-2.33026	-2.37022	-2.37887	-2.44171	-2.24112	-3.14128	-2.25498
-0.69897	-2.04565	-2.32546	-1.93111	-2.18895	-2.11457	-2.1461	-1.72796	-2.3794	-1.90309	-1.96677	-2.60918	-2.59315	-2.49556	-2.07628	-1.79559	-2.23727	-1.47734	-1.8391	-2.11993	-2.77235	-2.17328	-2.09337	-2.35078	-2.28485	-2.37902	-2.1583	-2.61091	-2.66945	-2.45286	-1.98898	-2.31328	-2.05688	-2.58264	-2.3857	-2.85	-2.22091	-1.96996	-2.23567	-2.79295	-2.61932	-2.51496	-2.63256	-2.24204	-2.27159	-2.24398	-2.35276	-2.04117	-2.91166	-2.14867
-0.522879	-1.97884	-2.15304	-1.76974	-2.00739	-1.91995	-1.97578	-1.60374	-2.24772	-1.76436	-1.91929	-2.46539	-2.4272	-2.34539	-1.93138	-1.69828	-2.15974	-1.52664	-1.77903	-1.97089	-2.61334	-2.05346	-1.96871	-2.18584	-2.13598	-2.26689	-2.01536	-2.52316	-2.51138	-2.32154	-1.79978	-2.11227	-1.91978	-2.46892	-2.318	-2.68218	-2.08606	-1.85464	-2.15677	-2.65019	-2.52745	-2.42224	-2.52009	-2.15299	-2.17982	-2.14001	-2.31251	-1.88656	-2.83676	-2.03849
-0.39794	-1.95448	-2.04243	-1.6431	-1.98058	-1.79766	-1.82286	-1.50742	-2.1614	-1.7066	-1.87475	-2.39165	-2.3061	-2.24136	-1.82319	-1.62081	-2.10356	-1.4059	-1.76787	-1.87692	-2.4882	-1.95244	-1.93537	-2.07985	-2.01327	-2.16611	-1.94656	-2.50636	-2.40853	-2.22944	-1.69827	-1.99374	-1.84446	-2.36544	-2.30338	-2.59038	-1.96998	-1.77467	-2.0686	-2.51735	-2.44408	-2.32	-2.43448	-2.10722	-2.13984	-2.11279	-2.24906	-1.74548	-2.80261	-1.98097
-0.30103	-1.90643	-1.95382	-1.53806	-1.9067	-1.69969	-1.70599	-1.41804	-2.13631	-1.68112	-1.81306	-2.32047	-2.25214	-2.14238	-1.76112	-1.56789	-2.01217	-1.46315	-1.73607	-1.79165	-2.39546	-1.89486	-1.95892	-2.00017	-1.91868	-2.13662	-1.92443	-2.48851	-2.27558	-2.13537	-1.62228	-1.92675	-1.79803	-2.23367	-2.28833	-2.50936	-1.89711	-1.73429	-1.94715	-2.41088	-2.38578	-2.28023	-2.38347	-2.08805	-2.0931	-2.04276	-2.17034	-1.63826	-2.81465	-1.96797
-0.221849	-1.84913	-1.88398	-1.43621	-1.85636	-1.65066	-1.58636	-1.33562	-2.08928	-1.68414	-1.77829	-2.24444	-2.19634	-2.05767	-1.70172	-1.54163	-1.96622	-1.53002	-1.71536	-1.72135	-2.31787	-1.83643	-1.96737	-1.93698	-1.86057	-2.05267	-1.98192	-2.47211	-2.17858	-2.07048	-1.56693	-1.89799	-1.72311	-2.13978	-2.20317	-2.45931	-1.84817	-1.71993	-1.85678	-2.33485	-2.36216	-2.23684	-2.35048	-2.05272	-2.059	-1.96305	-2.11034	-1.55178	-2.79193	-1.92266
-0.154902	-1.78098	-1.85603	-1.38138	-1.77025	-1.58598	-1.49709	-1.26595	-2.05371	-1.67598	-1.73335	-2.20157	-2.14403	-1.98916	-1.63198	-1.579	-1.92174	-1.42029	-1.67669	-1.6807	-2.25827	-1.7881	-1.9517	-1.89464	-1.80648	-2.02299	-2.00002	-2.43027	-2.09429	-2.05388	-1.5625	-1.91448	-1.63256	-2.08541	-2.18377	-2.38222	-1.79999	-1.7043	-1.78535	-2.28015	-2.312	-2.23734	-2.37684	-2.06404	-2.01855	-1.90641	-2.07159	-1.471	-2.7557	-1.86148
-0.09691	-1.68132	-1.85259	-1.34687	-1.72219	-1.51272	-1.41308	-1.20599	-2.03383	-1.61976	-1.66668	-2.14668	-2.09648	-1.93924	-1.53931	-1.58772	-1.92443	-1.36801	-1.65538	-1.64489	-2.18818	-1.78421	-1.88168	-1.85036	-1.76404	-2.00154	-2.01058	-2.40719	-2.02036	-2.01381	-1.54629	-1.93631	-1.56616	-2.01426	-2.13548	-2.32732	-1.74976	-1.71327	-1.70791	-2.24675	-2.24653	-2.21215	-2.31792	-2.0764	-1.96055	-1.84476	-2.03498	-1.40537	-2.71376	-1.82513
-0.0457575	-1.62798	-1.86525	-1.31142	-1.68138	-1.43023	-1.36321	-1.13467	-2.00046	-1.57045	-1.60259	-2.09037	-2.05145	-1.90674	-1.45295	-1.54216	-1.97094	-1.33671	-1.62151	-1.60605	-2.12413	-1.76309	-1.80114	-1.81006	-1.74261	-2.01383	-1.98601	-2.37524	-1.94906	-2.00736	-1.57494	-1.94641	-1.51377	-1.92757	-2.14021	-2.27017	-1.70964	-1.75281	-1.6319	-2.23473	-2.20296	-2.2182	-2.28339	-2.07046	-1.89668	-1.78464	-2.03342	-1.36698	-2.70095	-1.77005
0	-1.58944	-1.87095	-1.26889	-1.6769	-1.3604	-1.3287	-1.07992	-1.96378	-1.52026	-1.59493	-2.03366	-2.00213	-1.91622	-1.38942	-1.50859	-1.96175	-1.24052	-1.65121	-1.58717	-2.07816	-1.74222	-1.76123	-1.78078	-1.7306	-2.04081	-1.95275	-2.39216	-1.88261	-2.00668	-1.61044	-1.94336	-1.47357	-1.8512	-2.15932	-2.2117	-1.67924	-1.81099	-1.57617	-2.19717	-2.18457	-2.20974	-2.27466	-2.05865	-1.85055	-1.71005	-2.01123	-1.3577	-2.66548	-1.75371
0.176091	-1.42368	-2.04654	-1.16727	-1.64977	-1.13491	-1.18804	-0.93214	-1.81639	-1.43423	-1.45147	-1.82177	-1.72156	-2.03424	-1.15589	-1.34849	-1.89542	-1.00126	-1.48171	-1.46681	-1.89326	-1.73144	-1.76347	-1.66185	-1.69971	-2.04117	-1.86121	-2.2615	-1.59459	-1.92982	-1.3252	-1.70779	-1.43239	-1.60345	-2.18997	-1.97125	-1.53136	-1.65638	-1.34893	-2.02175	-2.15604	-2.14639	-2.09385	-2.06049	-1.69509	-1.60377	-1.85908	-1.3763	-2.46955	-1.73526
0.30103	-1.3897	-2.03532	-1.14983	-1.74677	-1.02963	-1.03876	-0.807163	-1.88059	-1.41778	-1.4747	-1.80525	-1.6293	-2.20062	-1.00503	-1.36804	-1.80761	-0.806006	-1.46072	-1.27923	-1.75111	-1.66154	-1.60586	-1.56867	-1.65648	-2.01753	-1.77984	-2.08541	-1.37117	-1.75374	-1.14688	-1.79023	-1.34815	-1.48361	-2.09983	-1.77739	-1.51919	-1.61464	-1.19831	-1.88836	-2.12809	-2.05195	-2.03593	-1.94429	-1.66236	-1.56725	-1.68738	-1.3992	-2.45796	-1.84657
[truncated: 138 more columns]

## Sheet: Fig 2C Latrunculin
log Tau	log MSD
-2	-2.92766	-2.99217	-2.98991	-3.23385	-3.05774	-3.5554	-3.30952	-2.52223	-2.28964	-3.32871	-3.74267	-3.78491	-3.27734	-3.10659	-3.2468	-3.30803	-3.33839	-2.71724	-3.10059	-2.14861	-3.45487	-3.03093	-3.29192	-2.76415	-2.32821	-2.73274	-2.89146	-2.62475	-2.88153	-3.49199	-3.42277	-3.00473	-3.61657	-3.71945	-2.63902	-2.93389	-2.36645	-2.80649	-2.53822	-2.86867	-2.96606	-2.86962	-3.54436	-2.94262	-3.11597	-3.62242	-3.06537	-3.45465	-2.966
-1.69897	-2.76827	-2.80678	-2.88055	-3.06427	-2.83021	-3.32263	-3.11657	-2.37504	-2.10737	-3.11165	-3.50155	-3.53297	-3.10345	-2.88719	-3.0635	-3.07771	-3.15833	-2.46335	-2.89408	-1.96523	-3.27288	-2.90206	-3.10183	-2.60701	-2.18479	-2.68577	-2.72275	-2.5224	-2.76838	-3.23921	-3.18456	-2.83369	-3.36427	-3.47546	-2.41465	-2.78462	-2.26753	-2.63534	-2.40372	-2.71126	-2.82545	-2.72597	-3.26912	-2.82084	-2.9834	-3.37577	-2.78636	-3.20421	-2.76978
-1.52288	-2.67776	-2.7417	-2.81646	-2.94276	-2.68744	-3.19199	-2.9686	-2.24925	-1.99665	-2.99626	-3.37276	-3.40022	-2.96796	-2.77385	-2.93619	-2.91981	-3.04838	-2.30753	-2.78631	-1.85328	-3.16468	-2.81858	-3.01642	-2.53255	-2.13638	-2.68206	-2.66891	-2.4484	-2.67819	-3.10835	-3.0453	-2.7338	-3.2252	-3.35067	-2.27765	-2.6994	-2.15076	-2.55015	-2.29697	-2.6486	-2.7855	-2.67062	-3.12764	-2.73605	-2.88828	-3.22171	-2.66315	-3.02968	-2.63491
-1.39794	-2.60084	-2.67196	-2.79565	-2.87316	-2.581	-3.08992	-2.87909	-2.17814	-1.96213	-2.92496	-3.28222	-3.29558	-2.89678	-2.68196	-2.84417	-2.81558	-2.96321	-2.20918	-2.67971	-1.75497	-3.08348	-2.73949	-2.9559	-2.48979	-2.10387	-2.66068	-2.61381	-2.35967	-2.58421	-3.02757	-2.92901	-2.63338	-3.12193	-3.25617	-2.21428	-2.64261	-2.05026	-2.46196	-2.24122	-2.58506	-2.71901	-2.62987	-3.01905	-2.66011	-2.81587	-3.12701	-2.57697	-2.92411	-2.53021
-1.30103	-2.53137	-2.61537	-2.74833	-2.83897	-2.51296	-3.0056	-2.80418	-2.12542	-1.94863	-2.8434	-3.20586	-3.22414	-2.84025	-2.59783	-2.77944	-2.73022	-2.87465	-2.15147	-2.60698	-1.74428	-3.02647	-2.68958	-2.90466	-2.45231	-2.06189	-2.6299	-2.56527	-2.326	-2.52342	-2.95856	-2.85863	-2.57022	-3.04275	-3.1766	-2.15218	-2.58931	-2.01975	-2.42283	-2.19173	-2.53047	-2.67345	-2.56006	-2.93666	-2.6295	-2.76523	-3.06351	-2.52538	-2.84252	-2.45505
-1.22185	-2.482	-2.58389	-2.72661	-2.8114	-2.44799	-2.93082	-2.74676	-2.04752	-1.94099	-2.7884	-3.14751	-3.1607	-2.81932	-2.54245	-2.69962	-2.65404	-2.81331	-2.10274	-2.54156	-1.72799	-2.97463	-2.65136	-2.83117	-2.371	-2.05928	-2.59788	-2.53787	-2.27987	-2.44417	-2.88559	-2.80321	-2.50708	-2.97174	-3.1184	-2.08736	-2.54558	-2.0121	-2.38752	-2.13846	-2.49735	-2.62754	-2.47764	-2.87313	-2.58443	-2.71669	-3.02594	-2.46977	-2.77393	-2.39005
-1.1549	-2.44065	-2.5495	-2.71115	-2.77065	-2.38852	-2.86762	-2.69145	-2.01431	-1.90054	-2.754	-3.09601	-3.10567	-2.78459	-2.50186	-2.64319	-2.579	-2.74447	-2.07255	-2.48818	-1.69521	-2.93621	-2.60791	-2.78084	-2.31862	-2.00172	-2.56255	-2.52069	-2.24238	-2.391	-2.83105	-2.75533	-2.437	-2.90932	-3.04455	-2.03567	-2.48417	-1.99913	-2.3695	-2.08888	-2.48124	-2.60411	-2.43653	-2.82365	-2.55391	-2.66663	-2.97812	-2.42089	-2.71419	-2.33686
-1.09691	-2.39286	-2.51548	-2.68133	-2.76297	-2.33457	-2.80983	-2.6485	-1.96477	-1.8594	-2.72053	-3.04359	-3.06076	-2.73763	-2.45427	-2.59589	-2.51159	-2.69639	-2.05878	-2.45685	-1.65932	-2.90917	-2.58052	-2.73151	-2.28692	-1.97578	-2.5599	-2.48637	-2.21252	-2.32719	-2.78103	-2.72092	-2.39475	-2.84994	-2.97354	-2.00244	-2.44327	-1.99032	-2.35153	-2.06295	-2.45123	-2.58437	-2.39197	-2.77687	-2.51562	-2.62721	-2.93229	-2.3802	-2.66228	-2.29205
-1.04576	-2.34581	-2.48585	-2.66545	-2.73293	-2.29201	-2.76148	-2.61533	-1.92311	-1.80305	-2.68622	-3.00302	-3.01778	-2.70457	-2.41748	-2.55745	-2.45842	-2.64554	-2.03789	-2.42333	-1.63648	-2.87683	-2.55123	-2.69647	-2.27204	-1.92325	-2.55938	-2.46844	-2.17643	-2.2872	-2.74937	-2.68118	-2.3536	-2.80287	-2.90918	-1.9708	-2.40019	-1.99646	-2.30915	-2.05241	-2.44565	-2.55498	-2.36555	-2.73224	-2.46537	-2.5956	-2.89407	-2.33098	-2.62413	-2.24482
-1	-2.30125	-2.46296	-2.64403	-2.70529	-2.24296	-2.70706	-2.57773	-1.86723	-1.75716	-2.65729	-2.96226	-2.98666	-2.67439	-2.37882	-2.52428	-2.40478	-2.61112	-2.01671	-2.40102	-1.60817	-2.84356	-2.53435	-2.65491	-2.24029	-1.89662	-2.50931	-2.45965	-2.15245	-2.24651	-2.71697	-2.65168	-2.31289	-2.7619	-2.8549	-1.92436	-2.35566	-1.95469	-2.29475	-2.01898	-2.41617	-2.52762	-2.33335	-2.68272	-2.4431	-2.56699	-2.85947	-2.28233	-2.59503	-2.20784
-0.69897	-2.04602	-2.33779	-2.48149	-2.45509	-1.95624	-2.38312	-2.29472	-1.55953	-1.62458	-2.40965	-2.71466	-2.76583	-2.41472	-2.14078	-2.34595	-2.09606	-2.35873	-1.83534	-2.36241	-1.43854	-2.62426	-2.29658	-2.36517	-2.05486	-1.81068	-2.44517	-2.30295	-1.98269	-2.03813	-2.49751	-2.34309	-2.04328	-2.4843	-2.48907	-1.70852	-2.15013	-1.84652	-2.14254	-1.89621	-2.27117	-2.3319	-2.12719	-2.30388	-2.28159	-2.42126	-2.63065	-2.0073	-2.36831	-2.00052
-0.522879	-1.88239	-2.25646	-2.41992	-2.33619	-1.78728	-2.16778	-2.12943	-1.40261	-1.54865	-2.27633	-2.54296	-2.59304	-2.26185	-1.99855	-2.15816	-1.97844	-2.20583	-1.71004	-2.13366	-1.40882	-2.45588	-2.13231	-2.16042	-1.92785	-1.74947	-2.43162	-2.23205	-1.88105	-1.91208	-2.36479	-2.17765	-1.90673	-2.27272	-2.23187	-1.56092	-2.04806	-1.72427	-2.07937	-1.88871	-2.18693	-2.15757	-1.97955	-2.07919	-2.22818	-2.35147	-2.59243	-1.89133	-2.2396	-1.90093
-0.39794	-1.75076	-2.16434	-2.39137	-2.2131	-1.61492	-2.02183	-2.01698	-1.29862	-1.45807	-2.20555	-2.4155	-2.46102	-2.16631	-1.93439	-2.07427	-1.92031	-2.12196	-1.61564	-2.08107	-1.43173	-2.33375	-2.06558	-1.98469	-1.8656	-1.66106	-2.3764	-2.16084	-1.77986	-1.89684	-2.27998	-2.06708	-1.81683	-2.12887	-2.04142	-1.46349	-1.9333	-1.69654	-2.04149	-1.81438	-2.09666	-2.02443	-1.86715	-1.93065	-2.13484	-2.29626	-2.59965	-1.82706	-2.13147	-1.83557
-0.30103	-1.61967	-2.11076	-2.34639	-2.16897	-1.53151	-1.89245	-1.96336	-1.22645	-1.42347	-2.16587	-2.3484	-2.36453	-2.06198	-1.85976	-2.00948	-1.86668	-2.06316	-1.55755	-1.95882	-1.5075	-2.242	-2.0366	-1.82841	-1.78319	-1.59147	-2.36975	-2.12264	-1.73762	-1.86229	-2.18631	-1.99959	-1.77195	-2.00611	-1.90092	-1.3651	-1.82856	-1.6246	-2.01669	-1.77239	-1.99744	-1.94657	-1.77966	-1.82225	-2.01634	-2.297	-2.52759	-1.75831	-2.04124	-1.76696
-0.221849	-1.49849	-2.06036	-2.30149	-2.14337	-1.46436	-1.80251	-1.9029	-1.16725	-1.38434	-2.16364	-2.29887	-2.28578	-1.98213	-1.78087	-1.92691	-1.84995	-1.98762	-1.51725	-1.89362	-1.45366	-2.16157	-1.9853	-1.6921	-1.72973	-1.53425	-2.33143	-2.05572	-1.71267	-1.83923	-2.09805	-1.96213	-1.72323	-1.91334	-1.78333	-1.29253	-1.76625	-1.57567	-1.96729	-1.6881	-1.9199	-1.88398	-1.67822	-1.73518	-1.92634	-2.27104	-2.43522	-1.72247	-1.96147	-1.68102
-0.154902	-1.40514	-2.03537	-2.26356	-2.16844	-1.41568	-1.73938	-1.83621	-1.11803	-1.34039	-2.11995	-2.25626	-2.21413	-1.92899	-1.72989	-1.84954	-1.80609	-1.92433	-1.47491	-1.82124	-1.38416	-2.09656	-1.9612	-1.58328	-1.63812	-1.51463	-2.31256	-2.0062	-1.75337	-1.74925	-2.03175	-1.91986	-1.70574	-1.83282	-1.68514	-1.2096	-1.73107	-1.54508	-1.99847	-1.61776	-1.86274	-1.85111	-1.58313	-1.64766	-1.87581	-2.25605	-2.36708	-1.70148	-1.91634	-1.63026
-0.09691	-1.32951	-2.01909	-2.2424	-2.21533	-1.37927	-1.70491	-1.76662	-1.09471	-1.27897	-2.05966	-2.22683	-2.15622	-1.89394	-1.69442	-1.77363	-1.73055	-1.87711	-1.40938	-1.78494	-1.3572	-2.01961	-1.95361	-1.49136	-1.58673	-1.48268	-2.31386	-1.97305	-1.7719	-1.72661	-1.95407	-1.8688	-1.68113	-1.76022	-1.60498	-1.12802	-1.67634	-1.50624	-1.95724	-1.56416	-1.78528	-1.82338	-1.50886	-1.56436	-1.85593	-2.27208	-2.30377	-1.69758	-1.84906	-1.62902
-0.0457575	-1.27319	-1.96332	-2.27665	-2.23957	-1.33104	-1.67901	-1.68874	-1.07638	-1.22157	-2.00763	-2.19715	-2.10676	-1.84273	-1.68907	-1.69314	-1.66333	-1.8284	-1.34654	-1.748	-1.31649	-1.94201	-1.95124	-1.42525	-1.5236	-1.4275	-2.28656	-1.93859	-1.76851	-1.75347	-1.87302	-1.80184	-1.6399	-1.68979	-1.53207	-1.04823	-1.62494	-1.48958	-1.92795	-1.5268	-1.72481	-1.78819	-1.42633	-1.48716	-1.801	-2.26467	-2.26227	-1.69086	-1.78073	-1.60637
0	-1.22433	-1.92854	-2.28971	-2.25762	-1.27912	-1.61991	-1.61657	-1.05908	-1.17364	-1.96125	-2.15807	-2.04549	-1.81552	-1.69279	-1.62774	-1.61241	-1.76143	-1.32792	-1.72162	-1.27379	-1.88634	-1.97312	-1.36862	-1.45499	-1.41476	-2.24609	-1.92515	-1.78134	-1.80717	-1.80766	-1.74298	-1.62193	-1.62567	-1.47604	-0.99513	-1.58985	-1.50373	-1.86851	-1.48246	-1.67504	-1.7894	-1.34866	-1.42612	-1.73788	-2.19724	-2.21244	-1.67669	-1.77462	-1.62887
0.176091	-1.03523	-2.0142	-2.19536	-2.06907	-1.06056	-1.43388	-1.38617	-0.92444	-1.03731	-1.7128	-1.90063	-1.86232	-1.86885	-1.66586	-1.38907	-1.35736	-1.51585	-1.25498	-1.55181	-1.11033	-1.75898	-1.84031	-1.17826	-1.24262	-1.26659	-2.1431	-1.77543	-1.63098	-1.83744	-1.61221	-1.6146	-1.64491	-1.3593	-1.33776	-0.853067	-1.37203	-1.47897	-1.74263	-1.29519	-1.4556	-1.72634	-1.09379	-1.18017	-1.54238	-2.06441	-2.04018	-1.51796	-1.69983	-1.67639
0.30103	-0.974142	-1.94123	-2.25155	-2.29646	-0.97889	-1.33171	-1.32679	-0.844917	-1.04848	-1.72422	-1.72966	-1.83578	-1.85524	-1.57484	-1.29143	-1.16075	-1.34909	-1.23651	-1.4459	-1.02088	-1.67298	-1.76036	-1.07295	-1.16504	-1.29941	-2.06715	-1.68661	-1.5835	-2.04674	-1.46863	-1.48471	-1.62669	-1.16928	-1.35326	-0.853039	-1.37953	-1.37175	-1.5399	-1.21603	-1.27452	-1.56911	-0.921084	-0.984392	-1.40926	-1.91129	-1.89628	-1.43025	-1.6812	-1.58792
[truncated: 142 more columns]

## Sheet: Fig 4
State widths	Control	Latrunculin		Dwell times	Control	Latrunculin		State-to-state distance	Control	Latrunculin
	0.10494	0.131601			30	114			0.136451	0.14337
	0.116812	0.245475			76	44			0.102569	0.185397
	0.115896	0.177672			26	81			0.0437101	0.179084
	0.0965115	0.117814			88	41			0.0782473	0.0944838
	0.107776	0.185154			38	71			0.284035	0.211106
	0.170814	0.124386			26	28			0.0794419	0.094752
	0.078046	0.10476			31	28			0.0454902	0.0494273
	0.0757326	0.0825404			58	51			0.168377	0.0994229
	0.0833766	0.0865782			107	69			0.0898099	0.0464154
	0.0731404	0.0948988			37	63			0.189957	0.046717
	0.0824154	0.109012			34	22			0.16072	0.0673693
	0.108319	0.0640857			24	26			0.236612	0.0619894
	0.123579	0.0817855			23	49			0.315156	0.0472241
	0.104686	0.0995013			29	33			0.083725	0.115386
	0.168145	0.0867975			28	35			0.215717	0.0417428
	0.109424	0.0749876			42	36			0.0502904	0.0900498
	0.100271	0.0570077			26	22			0.141417	0.0449206
	0.190391	0.0669753			55	23			0.143982	0.103172
	0.108093	0.073451			31	29			0.109313	0.254498
	0.118879	0.0766987			62	40			0.055108	0.0835473
	0.125043	0.061506			39	55			0.0554904	0.329401
	0.114181	0.0792689			31	54			0.184913	0.11171
	0.110517	0.157707			23	82			0.290626	0.0886377
	0.0984321	0.141855			84	32			0.139836	0.0833688
	0.080525	0.154821			82	21			0.187394	0.0837329
	0.088754	0.188702			60	39			0.112141	0.0998214
	0.154149	0.11834			63	39			0.149194	0.13623
	0.130589	0.113758			53	64			0.128283	0.11531
	0.12958	0.0805219			37	28			0.115983	0.0701925
	0.107955	0.081091			134	50			0.157228	0.0901537
	0.118484	0.113041			71	64			0.295214	0.170195
	0.113093	0.0798168			52	46			0.16465	0.119092
	0.0849813	0.0821166			31	25			0.252727	0.0929424
	0.147958	0.0920067			50	21			0.165384	0.130254
	0.107943	0.0889706			40	78			0.052694	0.0509813
	0.129244	0.0930473			69	120			0.124537	0.059844
	0.163242	0.0873681			45	139			0.0650693	0.545713
	0.221495	0.0897462			59	62			0.143264	0.159401
	0.162272	0.0949801			29	66			0.185605	0.152759
	0.202441	0.0741871			46	45			0.163962	0.264078
	0.187156	0.126344			58	27			0.141939	0.105089
	0.101008	0.135216			71	21			0.101939	0.268568
	0.0896345	0.0994757			49	43			0.156603	0.10325
	0.0859756	0.190152			33	44			0.101784	0.0647144
	0.0826576	0.217879			31	65			0.0426847	0.131739
	0.0847059	0.207022			48	43			0.126333	0.118721
	0.0651535	0.183032			64	56			0.202379	0.127413
	0.136691	0.255959			57	64			0.109779	0.0892846
	0.184154	0.23584			46	33			0.0595603	0.0640617
	0.086767	0.250452			29	101			0.0591366	0.0774144
	0.129228	0.183281			44	43			0.0566336	0.0624417
	0.102724	0.156343			47	36			0.0808707	0.0576279
	0.161524	0.0570905			50	35			0.0422406	0.0368299
	0.104704	0.086962			24	77			0.0685683	0.060981
	0.0934947	0.058833			49	31			0.0476121	0.096313
	0.177327	0.081962			26	41			0.0619283	0.0434042
	0.165245	0.1019			27	35			0.0844843	0.0399092
	0.104342	0.084113			33	84			0.0829749	0.083206
	0.122904	0.0805043			71	64			0.0552656	0.102702
	0.0722463	0.077028			57	29			0.104041	0.0566231
	0.0846344	0.0697508			61	31			0.0731501	0.0494528
	0.0709817	0.0574948			99	33			0.0946445	0.132043
	0.0587179	0.0707489			68	24			0.0293182	0.157997
	0.0507448	0.0505685			54	43			0.0947434	0.0489223
	0.0526838	0.0426696			57	82			0.0590952	0.0903505
	0.0481666	0.0719212			36	72			0.228569	0.124532
	0.0911137	0.0446249			27	105			0.187397	0.202081
	0.064304	0.055078			32	39			0.0872363	0.0649751
	0.0551262	0.0455533			128	104			0.357261	0.0791469
	0.0649221	0.0646759			59	43			0.146323	0.133193
	0.0874292	0.115622			66	54			0.189372	0.154301
	0.0762174	0.0903154			48	23			0.0980305	0.294131
	0.0826485	0.0786681			75	117			0.0795466	0.0849305
	0.0824633	0.0620383			84	24			0.131569	0.149231
	0.0661714	0.0870858			22	65			0.0709089	0.0886888
	0.0613644	0.0919836			37	66			0.154268	0.156956
	0.0674377	0.0819016			44	23			0.0494978	0.127642
	0.0954061	0.134881			23	67			0.0787479	0.0677379
	0.104489	0.0948409			136	81			0.244879	0.073403
	0.165391	0.12009			24	28			0.164411	0.0494965
	0.139822	0.0799812			74	108			0.0490789	0.0789732
	0.214728	0.0934473			79	28			0.125877	0.0991382
	0.217182	0.102928			60	39			0.115264	0.084646
	0.189084	0.0820383			113	33			0.0891762	0.116236
	0.168385	0.162278			52	28			0.27957	0.184856
	0.130549	0.0646534			64	94			0.158644	0.167733
	0.133079	0.089964			66	35			0.0376612	0.30405
	0.108376	0.0883653			35	92			0.0807807	0.10298
	0.145227	0.103062			30	41			0.0418238	0.0460292
	0.0835332	0.11343			150	25			0.147025	0.115593
	0.075524	0.106544			46	84			0.15088	0.123097
	0.102308	0.118579			90	51			0.113506	0.165441
	0.100798	0.0836369			21	21			0.0685116	0.109586
	0.0863897	0.0852285			26	53			0.0541902	0.254398
	0.403526	0.119659			33	78			0.0220048	0.128335
	0.179308	0.112747			33	59			0.0387509	0.101403
	0.101782	0.0693313			37	48			0.0821136	0.140622
	0.217615	0.09978			47	37			0.0761153	0.114155
	0.0984691	0.11085			22	56			0.101405	0.0604598
	0.095788	0.140936			31	34			0.179432	0.0585214
	0.0903902	0.223982			31	84			0.0592263	0.110808
	0.114839	0.187176			69	75			0.0626405	0.0926067
	0.264965	0.149894			49	46			0.0489883	0.0672387
	0.128486	0.132455			49	46			0.0691991	0.210375
	0.144674	0.138974			49	65			0.114136	0.0484591
	0.184117	0.108344			30	55			0.0826647	0.0379327
	0.0934992	0.083431			39	36			0.0883144	0.0664417
	0.113116	0.0954015			26	40			0.10561	0.0764605
	0.153801	0.136926			21	44			0.0500105	0.152086
	0.108978	0.116619			31	86			0.120804	0.0837093
	0.0949428	0.112303			46	106			0.077564	0.0780684
	0.100196	0.111888			57	51			0.08179	0.136052
	0.0740436	0.465181			74	73			0.0784825	0.214383
	0.0567047	0.279245			71	67			0.0789499	0.111081
	0.0787522	0.185847			46	36			0.185792	0.147534
	0.056445	0.155715			70	21			0.0735129	0.062108
	0.0672822	0.131922			38	50			0.0354443	0.265278
	0.0691708	0.172785			26	117			0.133279	0.146376
	0.144316	0.0802326			79	36			0.146425	0.102061
	0.144618	0.0673982			31	110			0.106849	0.111972
	0.117312	0.0644172			78	46			0.0493051	0.0654767
	0.105664	0.0904634			35	28			0.0479883	0.143308
	0.0873403	0.073869			29	38			0.0755949	0.201123
	0.0867589	0.0847299			77	50			0.065215	0.059651
	0.149043	0.141018			122	128			0.0518892	0.0536128
	0.125256	0.0897484			62	87			0.0972654	0.077426
	0.0951117	0.0720611			21	22			0.0976479	0.0787539
	0.129774	0.0738749			32	22			0.126869	0.0685476
	0.132632	0.0782997			95	43			0.0405659	0.10299
	0.128108	0.0985372			83	27			0.0540837	0.0609685
	0.111007	0.14747			77	59			0.0620046	0.137731
	0.0998254	0.0860538			101	61			0.0567057	0.0762375
	0.130151	0.0727046			23	82			0.038099	0.0969477
	0.0633877	0.0811078			21	60			0.0262946	0.0875755
	0.0847791	0.173471			38	80			0.0534205	0.160481
	0.12456	0.135593			74	45			0.083748	0.0724201
	0.0851555	0.111068			29	32			0.129823	0.0798215
	0.0948879	0.164363			40	69			0.0356967	0.0687957
	0.114726	0.100604			72	31			0.0888455	0.12732
	0.106563	0.182748			24	49			0.065047	0.0685292
	0.0540432	0.156953			36	27			0.145066	0.101598
	0.116882	0.142718			33	42			0.0551912	0.146367
	0.0791305	0.165251			21	26			0.0670241	0.0554791
	0.127844	0.135557			52	37			0.0631245	0.0500369
	0.0825424	0.147085			25	87			0.0945751	0.148277
	0.0848088	0.101342			23	61			0.0830172	0.0958141
	0.0851637	0.190561			58	83			0.0982995	0.0908846
	0.0905019	0.162899			85	87			0.161226	0.118488
	0.115472	0.103464			35	51			0.131971	0.0972852
	0.0798305	0.0827034			43	100			0.0746946	0.120806
	0.0821903	0.0904668			32	33			0.115236	0.151699
	0.136993	0.123291			41	59			0.0645422	0.16816
	0.118902	0.105949			25	34			0.0753799	0.22914
	0.0996594	0.0954078			21	36			0.0834911	0.106864
	0.0602343	0.119592			29	60			0.0707543	0.0841166
	0.0683541	0.133634			30	50			0.0749096	0.0761194
	0.0664668	0.0949753			78	44			0.31188	0.128392
	0.060372	0.125487			70	42			0.152875	0.0997715
	0.0900862	0.108764			77	63			0.0574578	0.07462
	0.0725159	0.201337			44	51			0.117463	0.112394
	0.0407119	0.128511			58	43			0.0585818	0.230719
	0.0544921	0.120562			64	66			0.131989	0.0741684
	0.0697922	0.0976223			106	73			0.0508803	0.146904
	0.0897598	0.12279			42	38			0.07345	0.228756
	0.067201	0.110529			36	54			0.0365897	0.203266
	0.0875498	0.0867796			31	41			0.0504301	0.342938
	0.0891642	0.117558			96	48			0.135692	0.241835
	0.0830823	0.0958939			87	117			0.0459327	0.355261
	0.055477	0.124866			53	58			0.0300164	0.145406
	0.0836074	0.0663716			80	26			0.0565934	0.200125
	0.0805093	0.0985487			80	28			0.0658705	0.0845761
	0.0571986	0.0565071			32	45			0.0643805	0.280542
	0.0609611	0.0726835			44	80			0.082899	0.11349
	0.062231	0.060727			48	69			0.0797319	0.0905367
	0.141144	0.135673			26	42			0.175553	0.103363
	0.0946834	0.0634723			93	88			0.0763678	0.080305
	0.119715	0.0980467			65	64			0.0907321	0.0962434
	0.166783	0.0750311			76	33			0.212529	0.0628659
	0.0894927	0.075555			44	59			0.137063	0.23194
	0.0983161	0.091987			28	101			0.116748	0.121659
	0.103254	0.10298			24	35			0.123976	0.0774661
	0.111721	0.110576			163	37			0.0926349	0.106303
	0.0675262	0.0915363			24	101			0.115512	0.0790122
	0.11806	0.159066			35	36			0.082173	0.125123
	0.073913	0.100079			31	36			0.0940929	0.166696
	0.0965849	0.0994266			31	48			0.116897	0.0797705
	0.0780631	0.107784			34	46			0.0533372	0.111152
	0.075234	0.10875			111	34			0.0518231	0.150462
	0.107611	0.114494			58	62			0.106112	0.0751807
	0.242666	0.081419			63	58			0.0472236	0.161207
	0.0554352	0.0629061			106	33			0.0662433	0.0901577
	0.0684078	0.0701499			23	79			0.0744658	0.124223
	0.080948	0.0759985			34	38			0.0579353	0.0553586
	0.0752421	0.0963298			46	24			0.0343838	0.145849
	0.0582032	0.0741728			57	51			0.0755309	0.0544647
	0.0663523	0.105931			66	33			0.0411359	0.153236
	0.126756	0.116966			69	43			0.0905049	0.118904
	0.0868277	0.117031			31	24			0.0861149	0.114055
	0.0571338	0.188716			39	53			0.0689426	0.215672
	0.0876475	0.284738			28	76			0.0759938	0.12721
	0.132935	0.179019			25	24			0.049378	0.0851109
	0.0636939	0.162355			99	48			0.0927793	0.149491
	0.0472613	0.123538			65	53			0.059899	0.10256
	0.0439511	0.186309			62	26			0.04482	0.058235
	0.0635076	0.09029			146	25			0.0633827	0.111305
	0.0632695	0.09026			25	30			0.0353161	0.189457
	0.0522069	0.090623			56	52			0.0825725	0.0818373
	0.0995448	0.115506			34	79			0.0946271	0.08805
	0.108335	0.126846			67	37			0.0790995	0.0810236
	0.150306	0.0828225			59	66			0.0776559	0.0803198
	0.120605	0.121142			119	30			0.160992	0.0996384
	0.0687969	0.170594			33	28			0.0539233	0.0781803
	0.13865	0.127958			88	26			0.110089	0.130083
	0.128517	0.191205			37	73			0.166407	0.0613564
	0.1119	0.229635			73	56			0.0550938	0.0450779
	0.11662	0.242564			23	25			0.102515	0.0596251
	0.192828	0.109101			53	66			0.0791484	0.0572901
	0.0680355	0.118634			31	119			0.101994	0.0683052
	0.0894678	0.124163			31	40			0.0317303	0.0388274
	0.0880986	0.101808			74	63			0.0941026	0.0668108
	0.135039	0.111189			101	74			0.106522	0.0509339
	0.148241	0.147756			64	43			0.350719	0.0728678
	0.100227	0.240053			48	62			0.116641	0.0447805
	0.152888	0.108062			51	43			0.105051	0.06663
	0.0574938	0.162403			32	122			0.0267219	0.0823997
	0.0416018	0.183554			97	102			0.039146	0.0907259
	0.0699448	0.170099			91	63			0.0622117	0.149755
	0.058099	0.101914			52	27			0.0739271	0.195829
	0.0778361	0.120717			21	41			0.0333436	0.206347
	0.0560175	0.102015			127	109			0.0649936	0.0669506
	0.0623708	0.103562			58	47			0.0565186	0.0663473
	0.0705447	0.0939565			26	33			0.160414	0.092623
	0.0700454	0.101286			67	42			0.0914791	0.0749304
	0.0780667	0.0899984			106	30			0.0266055	0.158588
	0.0761934	0.0874925			36	34			0.0523263	0.0547829
	0.0635237	0.0784639			57	39			0.0800845	0.0440869
	0.0744107	0.12368			48	53			0.0721639	0.126892
	0.0757526	0.122831			99	69			0.0349105	0.334565
	0.0820216	0.0944773			63	26			0.0371405	0.0914309
	0.0631267	0.173054			54	29			0.0624414	0.131535
	0.0804068	0.0810055			44	81			0.0344699	0.0560212
	0.0738124	0.167843			24	44			0.145938	0.106755
	0.0712893	0.108317			26	100			0.0693493	0.0750471
	0.0667701	0.102			60	31			0.0589508	0.123964
	0.0781779	0.0835038			89	25			0.036202	0.0596658
	0.0686026	0.0575098			27	58			0.024894	0.0338578
	0.130089	0.102163			26	81			0.0436824	0.0332345
	0.129705	0.130739			93	52			0.0430403	0.0319189
	0.102007	0.102442			52	44			0.0681446	0.0485574
	0.117704	0.106785			67	26			0.0350926	0.0664499
	0.10035	0.104501			98	62			0.050184	0.0823288
	0.123	0.0686959			96	30			0.0641415	0.0330024
	0.0926528	0.093198			44	33			0.142689	0.0376587
	0.112966	0.105966			45	31			0.0679485	0.0680951
	0.117932	0.112104			40	86			0.0741136	0.128397
	0.101419	0.0875832			114	105			0.11386	0.0423035
	0.132442	0.150586			32	29			0.0623648	0.0721361
	0.0922982	0.0819285			33	87			0.0638141	0.0547208
	0.116126	0.078416			82	67			0.0391369	0.0501354
	0.111614	0.0797027			81	21			0.0214536	0.0338869
	0.13504	0.074959			96	27			0.0268268	0.0283484
	0.103765	0.0926593			38	55			0.0425304	0.0413174
	0.073512	0.0871988			42	30			0.0453401	0.0987318
	0.0768865	0.0748322			35	78			0.0320251	0.0429505
	0.0996735	0.0770566			24	36			0.0437174	0.0954243
	0.118172	0.0530843			32	82			0.100435	0.0901365
	0.111654	0.056824			42	45			0.0568223	0.0727811
	0.175296	0.0489408			72	32			0.0842837	0.060566
	0.157876	0.0822904			32	23			0.0885836	0.0654748
	0.109468	0.0960196			41	35			0.0935627	0.0354148
	0.140834	0.0949473			39	64			0.0400562	0.0402278
	0.038561	0.102539			21	53			0.0700609	0.228251
	0.0383166	0.175351			54	43			0.143243	0.105255
	0.0259043	0.154169			34	72			0.0802717	0.111091
	0.0622601	0.0972984			35	33			0.0685021	0.0818977
	0.0393683	0.0711722			80	39			0.0389105	0.112236
	0.0417937	0.0715129			21	53			0.164012	0.0773309
	0.11967	0.0899936			96	101			0.0908304	0.0863976
	0.0957355	0.0824863			46	41			0.0483415	0.202885
	0.128981	0.101091			82	84			0.115616	0.117039
	0.169561	0.0704019			56	40			0.109772	0.141489
	0.0748753	0.130455			49	32			0.0935143	0.119315
	0.0536492	0.0768094			106	102			0.22154	0.106606
	0.063	0.116143			40	79			0.0635267	0.235226
	0.0497328	0.19718			185	29			0.0685755	0.0825074
	0.07879	0.0856088			35	37			0.0863375	0.0884216
	0.042991	0.120682			28	57			0.0321049	0.0846434
	0.052744	0.0971503			26	26			0.0425521	0.101793
	0.0468333	0.114973			56	30			0.130763	0.107005
	0.0514654	0.0946957			38	40			0.0881809	0.147972
	0.0528911	0.122698			36	25			0.04253	0.302287
	0.0397209	0.0948489			54	24			0.0277729	0.110685
	0.0721913	0.0931338			60	51			0.0535914	0.119426
	0.0553921	0.0582182			66	61			0.0206553	0.101437
	0.0624512	0.0679207			21	44			0.126632	0.0741003
	0.0564589	0.0674569			69	28			0.134715	0.0589612
	0.0435579	0.0476627			29	114			0.165713	0.046389
	0.0643509	0.034801			85	40			0.0685525	0.0686692
	0.0474535	0.0494736			54	47			0.146148	0.118431
	0.0433491	0.0594917			46	98			0.0458423	0.0505446
	0.0443739	0.0527545			66	47			0.0273591	0.0349766
	0.0475859	0.0861692			48	26			0.0270636	0.0948905
	0.0438155	0.0831937			35	38			0.050834	0.0552393
	0.0558697	0.0882526			42	36			0.0496458	0.108278
	0.0699959	0.0484685			35	83			0.0993719	0.143917
	0.141081	0.0506231			24	41			0.0309426	0.0952979
	0.125763	0.054498			51	47			0.080067	0.0717231
	0.123253	0.0451752			79	31			0.0629752	0.194532
	0.0755586	0.0619307			94	111			0.0642792	0.0814992
	0.103731	0.0560273			168	109			0.0829817	0.140548
	0.0603117	0.0714727			41	29			0.0851843	0.163357
	0.0546829	0.0735522			83	46			0.181139	0.13056
	0.0446876	0.0495148			53	50			0.145975	0.146266
	0.0490265	0.0409251			38	53			0.261597	0.0695082
	0.0330055	0.0486904			69	43			0.0446276	0.135996
	0.0541493	0.0563507			29	59			0.148315	0.114087
	0.0610695	0.0761914			33	28			0.0678661	0.0942838
	0.0740947	0.0859894			42	30			0.275591	0.0890711
	0.079334	0.065856			31	50			0.233013	0.102558
	0.0700778	0.0543691			21	47			0.0833737	0.0606505
	0.0920799	0.0886224			30	32			0.102459	0.0868821
	0.0866855	0.0655751			70	23			0.0888035	0.150221
	0.0797079	0.0917488			54	56			0.0818153	0.0691528
	0.0669622	0.0629541			47	114			0.254491	0.120667
	0.0755968	0.0741294			26	64			0.0475708	0.0920496
	0.0701711	0.0682975			24	52			0.143591	0.128426
	0.0641454	0.0661799			39	30			0.0867804	0.0576307
	0.0549869	0.15358			34	48			0.0538621	0.143221
	0.129765	0.0740338			68	119			0.111755	0.0916332
	0.122853	0.109466			78	33			0.056689	0.0605346
	0.0663425	0.0873386			131	28			0.102545	0.143288
	0.082704	0.117267			27	57			0.0691263	0.237595
	0.0604332	0.0657627			57	77			0.0750592	0.113609
	0.0779906	0.105541			107	51			0.0667679	0.253006
	0.190285	0.0667763			80	29			0.0248773	0.124451
	0.106815	0.134286			69	62			0.0404978	0.102572
	0.106131	0.12908			48	70			0.0595451	0.095252
	0.116599	0.112338			76	27			0.0319464	0.0972851
	0.135458	0.16551			48	57			0.0557697	0.154815
	0.0946465	0.078273			55	35			0.105574	0.163439
	0.0787704	0.113485			46	64			0.130167	0.0824727
	0.103032	0.0893549			48	63			0.102425	0.0729464
	0.113445	0.0762159			48	71			0.0606225	0.0820076
	0.114229	0.0850723			47	66			0.046256	0.0884089
	0.0904909	0.105231			38	73			0.0344231	0.0725708
	0.0546124	0.124752			50	52			0.0715454	0.0542954
	0.0560446	0.135148			23	50			0.0635403	0.0804859
	0.0653062	0.102998			21	23			0.0544418	0.0982619
	0.0723614	0.0990275			26	40			0.126044	0.100609
	0.0507038	0.152487			29	32			0.0617814	0.0804442
	0.0487751	0.226623			58	45			0.0861329	0.0686234
	0.0498858	0.0865113			55	62			0.174283	0.0636936
	0.064563	0.0479989			73	50			0.111703	0.147613
	0.0447438	0.113215			28	101			0.280274	0.0493893
	0.0536675	0.0841865			41	35			0.0451657	0.0775188
	0.0434817	0.0595071			24	33			0.0754406	0.0515834
	0.11823	0.0723985			71	62			0.0713104	0.0338528
	0.132597	0.060151			69	47			0.0654159	0.0725945
	0.172156	0.0584377			81	91			0.0201582	0.0527465
	0.0812591	0.0597261			41	49			0.0811005	0.119461
	0.129122	0.0708473			28	91			0.0437837	0.063238
	0.0791306	0.0608755			43	30			0.104817	0.161562
	0.0516954	0.0625151			85	57			0.0602457	0.0882987
	0.0440184	0.0943697			63	52			0.0898809	0.0478093
	0.0372017	0.078076			21	64			0.0828308	0.0841681
	0.0519206	0.0980862			24	40			0.0753279	0.0574759
	0.0581551	0.0794967			49	77			0.0642078	0.0532274
	0.0478733	0.128017			51	58			0.183141	0.0907179
	0.0675953	0.0876741			42	122			0.208385	0.142159
	0.0782057	0.110702			71	64			0.12186	0.0745628
	0.068455	0.0949846			63	25			0.0493875	0.0812885
	0.0531437	0.0921457			44	35			0.0774208	0.127734
	0.0906068	0.117352			60	33			0.0707595	0.0572574
	0.0916901	0.228242			57	69			0.119093	0.077132
	0.117506	0.141867			49	29			0.0713781	0.0891279
	0.108983	0.0641791			95	38			0.115718	0.180413
	0.0988476	0.171409			47	28			0.0870563	0.0774795
	0.189527	0.0819708			29	22			0.0855686	0.103865
	0.137743	0.163653			41	31			0.034767	0.0821161
	0.156988	0.100031			90	76			0.0337498	0.144358
	0.0838445	0.187906			45	40			0.0532011	0.0594158
	0.144017	0.0985631			74	88			0.0368983	0.113879
	0.120835	0.11413			71	37			0.0281388	0.134948
	0.0893729	0.0844115			31	51			0.0523184	0.206673
	0.152263	0.100031			24	62			0.0975562	0.233272
	0.111789	0.116606			22	71			0.0998157	0.0800807
	0.0969926	0.115044			54	46			0.153848	0.0468132
	0.102599	0.117756			23	34			0.135695	0.0797822
	0.105572	0.188329			45	53			0.0853263	0.034813
	0.0674836	0.120737			24	41			0.0523906	0.060483
	0.153109	0.0878907			39	53			0.0525423	0.0900213
	0.151451	0.115943			52	54			0.103541	0.0982653
	0.0925866	0.107554			22	33			0.0527917	0.0658488
	0.0518768	0.197391			60	84			0.105656	0.129604
	0.119504	0.0819271			48	50			0.0762538	0.0513036
	0.0673772	0.112371			42	97			0.0658051	0.0522005
	0.0751942	0.103641			68	73			0.0778609	0.0606788
	0.148941	0.123168			128	37			0.0398184	0.0454964
	0.0666762	0.101968			36	55			0.0541853	0.0610048
	0.071038	0.170607			22	80			0.0977904	0.0904846
	0.0582368	0.125317			64	127			0.039237	0.129073
	0.0537014	0.130871			50	50			0.0569128	0.0892498
	0.0623397	0.115127			24	37			0.0359629	0.0689278
	0.122157	0.130566			41	102			0.0608962	0.0457747
	0.0343944	0.214825			46	29			0.0216392	0.146021
	0.0561711	0.0869752			39	68			0.0498325	0.0467272
	0.0720488	0.115989			80	59			0.0458374	0.0463917
	0.0355301	0.092691			57	38			0.065187	0.123292
	0.0761477	0.18124			36	56			0.12222	0.0373862
	0.0579003	0.135972			31	27			0.0877015	0.0618286
	0.108669	0.0726335			64	37			0.0512506	0.0797112
	0.084325	0.0758752			39	38			0.0495334	0.135568
	0.0935936	0.0549451			37	99			0.0383467	0.0510538
	0.0968365	0.0684963			58	32			0.0881431	0.120821
	0.100623	0.0553297			27	49			0.087389	0.037194
	0.0727143	0.111979			97	36			0.045606	0.0509979
	0.0834903	0.0751325			60	49			0.0516174	0.0627923
	0.0942653	0.109198			77	35			0.0503306	0.0885977
	0.0914692	0.072368			78	21			0.19381	0.0919058
	0.0556944	0.121248			98	24			0.141037	0.0471688
	0.0933071	0.113701			66	61			0.0831051	0.0642178
	0.103503	0.114005			106	43			0.112505	0.0644848
	0.0910143	0.0978829			58	40			0.0484709	0.109938
	0.0908948	0.0924169			35	106			0.0779384	0.137177
	0.110013	0.125982			58	52			0.074796	0.0641195
	0.138728	0.0741152			53	22			0.0507521	0.0892414
	0.184117	0.0848229			23	67			0.0885547	0.0700913
	0.137765	0.0999368			99	33			0.112787	0.0814611
	0.0564211	0.0870419			30	186			0.0778829	0.0912556
	0.0714402	0.0390262			49	47			0.0616455	0.147881
	0.0709502	0.0666652			27	28			0.0943312	0.116126
	0.0760037	0.0544931			61	94			0.0572292	0.0911648
	0.0494782	0.0624641			41	60			0.0975437	0.143721
	0.0796775	0.0665571			45	84			0.066951	0.107951
	0.0549051	0.0741682			59	48			0.0831741	0.0493368
	0.0846701	0.138219			78	26			0.212532	0.094532
	0.0646812	0.0922696			51	46			0.0995091	0.211562
	0.0893267	0.0762799			55	56			0.0547898	0.0925592
	0.068766	0.0778712			63	42			0.0660074	0.092842
	0.0786591	0.0913131			59	59			0.0446674	0.110857
	0.0599172	0.131982			110	30			0.0252665	0.0468406
	0.0626732	0.108658			84	42			0.0863791	0.105844
	0.0697403	0.0783899			50	35			0.0995963	0.0914843
	0.0832066	0.0972535			51	62			0.0940427	0.0749942
	0.170137	0.100535			55	64			0.0305619	0.0861912
	0.0990664	0.0810538			87	47			0.0469305	0.152477
	0.07217	0.0850419			35	50			0.0411393	0.0592384
	0.0932276	0.124654			57	40			0.0380734	0.154382
	0.0695385	0.0830515			26	89			0.0351292	0.151402
	0.0640105	0.0979561			35	80			0.0292492	0.0635505
	0.0973719	0.100275			58	51			0.0742834	0.118334
	0.0970594	0.070867			24	65			0.0585821	0.0627651
	0.0517166	0.0971921			31	84			0.0225679	0.134754
	0.0860483	0.0865292			22	47			0.0686656	0.117052
	0.0627755	0.0650419			77	51			0.0961476	0.111745
	0.0737468	0.085889			28	61			0.0353906	0.049149
	0.0466508	0.0642158			24	24			0.0609392	0.0344255
	0.0386402	0.0548285			54	22			0.0909153	0.0733359
	0.0773423	0.0841625			55	36			0.10999	0.0607925
	0.0701973	0.127919			44	81			0.0597264	0.191397
	0.0560473	0.0574896			76	30			0.0555948	0.128341
	0.053741	0.119466			59	74			0.146261	0.189986
	0.0446877	0.211019			44	128			0.093361	0.168007
	0.0547236	0.121642			42	27			0.375738	0.0689242
	0.0862717	0.0627824			67	51			0.247805	0.0631612
	0.116487	0.0720098			53	95			0.123053	0.0357794
	0.0824248	0.083941			33	52			0.265961	0.106549
	0.0864909	0.0510984			69	28			0.133943	0.125834
	0.0842506	0.0449533			24	42			0.104443	0.103048
	0.127171	0.0454081			51	26			0.228307	0.0810813
	0.071925	0.134016			28	30			0.0587821	0.0971564
	0.073408	0.083506			61	55			0.0802106	0.129559
	0.0985546	0.0518422			111	44			0.0873892	0.0542984
	0.0918109	0.114817			74	52			0.0597881	0.0774169
	0.121388	0.0701836			80	56			0.109131	0.0349662
	0.10263	0.0705367			33	41			0.0588753	0.0412484
	0.0851078	0.0951966			73	73			0.0497449	0.075436
	0.0700529	0.0770218			30	24			0.0434174	0.0946097
	0.124723	0.0778826			36	47			0.0314249	0.0569318
	0.0939806	0.07264			54	140			0.0531449	0.0468415
	0.0479082	0.0764705			28	61			0.0269107	0.0706141
	0.0580501	0.128656			35	67			0.0401259	0.0438301
	0.0437356	0.0912413			78	45			0.101512	0.14055
	0.0505685	0.0817509			25	75			0.143418	0.0643696
	0.0610069	0.0803831			25	48			0.0963551	0.0539815
	0.0726956	0.0749703			44	43			0.114868	0.0833569
	0.0694326	0.0936213			52	51			0.158076	0.125929
	0.0486366	0.075276			66	53			0.280106	0.120059
	0.051317	0.0714048			22	78			0.0390891	0.190924
	0.0415998	0.0965802			25	46			0.0727323	0.118101
	0.0460324	0.117044			55	60			0.0414223	0.082885
	0.0521376	0.0780134			40	65			0.044344	0.160437
	0.0610958	0.0712836			61	119			0.111032	0.0980581
	0.160776	0.0616916			38	94			0.0750268	0.111799
	0.0885375	0.0563415			39	26			0.141065	0.0778136
	0.0779036	0.0644362			71	110			0.0593245	0.020229
	0.0773978	0.0751773			43	70			0.11798	0.0744613
	0.0803967	0.0758543			32	73			0.0618721	0.0334352
	0.0940209	0.079687			43	67			0.0744417	0.0512979
	0.049668	0.0605535			42	40			0.13367	0.0361771
	0.0856319	0.0821398			50	109			0.16427	0.0832802
	0.0646232	0.0796799			37	32			0.153967	0.098947
	0.0430482	0.0701372			72	30			0.147076	0.0421239
	0.0817021	0.11867			52	50			0.0631193	0.161758
	0.084744	0.112292			79	24			0.0481938	0.123819
	0.120439	0.120184			67	92			0.0518704	0.131146
	0.108631	0.0819195			43	33			0.0599171	0.120833
	0.0905331	0.0917856			49	41			0.0516088	0.127588
	0.0927656	0.0934312			54	50			0.112135	0.0505843
	0.0932929	0.206831			27	87			0.0986062	0.0674303
	0.0692683	0.105703			31	21			0.266667	0.0462339
	0.040903	0.0633817			42	35			0.0743092	0.0739555
	0.0704124	0.0422816			44	42			0.18973	0.0720219
	0.0568546	0.0948265			65	24			0.206909	0.12637
	0.0707375	0.0534935			55	86			0.0755353	0.145355
	0.0835351	0.0735402			77	68			0.225432	0.0764312
	0.0734937	0.101667			24	35			0.126761	0.130515
	0.0702972	0.147566			51	38			0.0926299	0.101162
	0.0695914	0.119439			64	38			0.040635	0.071039
	0.0574111	0.0952932			56	66			0.0828037	0.0652098
	0.0694497	0.0717493			46	74			0.169576	0.0695219
	0.0717753	0.119224			54	34			0.082061	0.0640694
	0.0570543	0.167388			72	40			0.053178	0.119959
	0.113248	0.187307			26	32			0.0459597	0.0844933
	0.09237	0.073283			90	96			0.0481321	0.203838
	0.0978076	0.113081			28	67			0.0769767	0.0903377
	0.0916624	0.0724173			39	21			0.0462685	0.0860756
	0.0980605	0.0692811			30	55			0.0518513	0.0943488
	0.0661871	0.0915978			23	30			0.0374641	0.061138
	0.0590417	0.0673876			27	49			0.0592989	0.199134
	0.0668041	0.072004			30	57			0.0773071	0.233332
	0.0599052	0.0713796			68	115			0.0995883	0.119484
	0.0631423	0.0718372			48	76			0.0743116	0.151016
	0.0865642	0.0857089			44	137			0.0729993	0.11538
	0.0614896	0.0881299			55	44			0.0318355	0.0629619
	0.0746134	0.0647215			37	28			0.0280505	0.053833
	0.0586441	0.0964997			35	51			0.0571398	0.113837
	0.0449385	0.119106			54	44			0.118513	0.0748437
	0.0439027	0.0901716			29	54			0.0833728	0.112725
	0.0623839	0.176918			70	68			0.129071	0.0756733
	0.0640892	0.21578			29	36			0.126502	0.138412
	0.0722229	0.0840038			68	53			0.138536	0.0995734
	0.0474601	0.0823754			29	26			0.0811009	0.0787676
	0.064985	0.100643			54	89			0.0641868	0.175919
	0.0831654	0.117663			56	60			0.136945	0.124945
	0.05415	0.0956916			22	61			0.0811566	0.0455497
	0.0513336	0.139335			43	58			0.117244	0.078378
	0.0632451	0.097479			77	71			0.141471	0.140739
	0.0676123	0.0578409			33	29			0.09798	0.0898115
	0.0462275	0.0531956			43	43			0.138726	0.0815478
	0.0769545	0.0745847			30	118			0.160111	0.275252
	0.0827743	0.068205			89	79			0.0998562	0.110315
	0.0721993	0.0764201			21	43			0.076107	0.0598487
	0.0949679	0.230795			73	57			0.161087	0.0621248
	0.0735487	0.0809854			51	25			0.141584	0.0213149
	0.0623505	0.0977978			39	84			0.118072	0.122989
	0.0625424	0.161792			25	40			0.0311294	0.101017
	0.178157	0.0986771			60	49			0.0444725	0.0355761
	0.111994	0.0793775			65	31			0.041067	0.0404254
	0.105341	0.0907485			41	44			0.032068	0.0465502
	0.215722	0.0761602			82	76			0.0584256	0.0805971
	0.204982	0.0995051			70	78			0.17501	0.054942
	0.215702	0.110179			44	94			0.117997	0.0865103
	0.165898	0.0754119			42	36			0.0821139	0.0799776
	0.10726	0.102124			37	27			0.0560103	0.0738951
	0.12965	0.105296			29	28			0.0725184	0.0272115
	0.185815	0.0844547			35	47			0.0579582	0.0831546
	0.221824	0.0519751			54	29			0.0387515	0.0259755
	0.106699	0.0907313			49	45			0.103007	0.0965747
	0.0822476	0.0753081			49	54			0.0744387	0.0263342
	0.12945	0.0632603			125	51			0.076454	0.13469
	0.153768	0.0528193			54	49			0.107787	0.0461779
	0.120836	0.0503094			68	91			0.112556	0.0603501
	0.124839	0.0331912			51	30			0.0588998	0.0671819
	0.0840905	0.0526392			74	71			0.0798329	0.0390553
	0.0788277	0.0608366			66	30			0.0604381	0.112166
	0.0644326	0.0444807			64	112			0.0638874	0.0736931
	0.0609211	0.0721908			79	22			0.0946863	0.0406692
	0.0549622	0.083563			26	83			0.0717331	0.131797
	0.110891	0.0494616			24	87			0.0628573	0.163233
	0.0669793	0.0668103			68	31			0.0550647	0.184519
	0.0607099	0.0661124			83	27			0.194276	0.145072
	0.0634962	0.0692945			23	32			0.121756	0.10983
	0.083157	0.0701379			22	110			0.0536528	0.0553537
	0.113739	0.0905281			46	34			0.110453	0.0858708
	0.112471	0.0588921			88	64			0.199045	0.109499
	0.11154	0.113292			46	72			0.112717	0.0455702
	0.156816	0.0843881			32	70			0.069707	0.0599591
	0.101079	0.0886069			53	71			0.099338	0.0656197
	0.17921	0.111738			83	24			0.0432796	0.0406434
	0.0527456	0.131085			35	37			0.0788266	0.0530845
	0.0646791	0.100293			40	50			0.142003	0.0677136
	0.0690742	0.130537			45	46			0.0829779	0.0805231
	0.0755268	0.0936235			36	41			0.1628	0.0404109
	0.0581197	0.125123			31	74			0.0763887	0.0454758
	0.084456	0.102551			30	47			0.0517434	0.0794908
	0.101529	0.0433848			35	42			0.125903	0.13854
	0.0545411	0.0927591			110	54			0.0508155	0.122802
	0.0765406	0.0668726			23	31			0.0990941	0.107468
	0.0641415	0.037976			38	67			0.0217683	0.112694
	0.0610532	0.0533358			27	34			0.0273692	0.0745437
	0.0711582	0.0637761			64	84			0.0636235	0.0494114
	0.0938656	0.0670602			75	22			0.0483097	0.104051
	0.117907	0.0601397			35	66			0.0420426	0.0513092
	0.0993156	0.0481378			64	33			0.0492391	0.08253
	0.0874496	0.0639149			48	37			0.0668568	0.155009
	0.121262	0.0669683			23	35			0.0311964	0.0676512
	0.116469	0.092264			33	23			0.0480191	0.141717
	0.0907477	0.085789			29	33			0.122463	0.0494285
	0.0562638	0.123451			74	25			0.113935	0.0475834
	0.0570358	0.130651			36	35			0.0598868	0.100069
	0.0681734	0.120567			29	21			0.135686	0.0556981
	0.0720324	0.0700152			31	34			0.0570112	0.0681358
	0.0675863	0.0699306			137	73			0.0611927	0.0597326
	0.110834	0.0602004			101	28			0.0259583	0.0673125
	0.151576	0.0677781			43	76			0.0346849	0.071237
	0.122337	0.0727829			58	47			0.0379801	0.0843544
	0.135594	0.100022			28	81			0.0564976	0.178596
	0.137963	0.0930348			69	47			0.0463378	0.0999305
	0.159173	0.118693			48	28			0.0863306	0.114036
	0.218575	0.0992139			68	79			0.061049	0.110797
	0.118682	0.0827533			29	67			0.0560426	0.0966137
	0.161161	0.0864548			81	35			0.0830639	0.168036
	0.0751183	0.0838186			38	49			0.0582009	0.171021
	0.119128	0.0776913			38	73			0.0698173	0.0921411
	0.15093	0.076365			48	124			0.0267234	0.0611316
	0.0953461	0.0734098			46	47			0.0388222	0.0386535
	0.077305	0.0821541			24	39			0.0372013	0.0462312
	0.103095	0.058655			67	83			0.0585678	0.0649586
	0.121059	0.143655			32	35			0.0603581	0.0317834
	0.0730968	0.078729			92	38			0.104959	0.0798568
	0.0653579	0.114037			37	29			0.0584599	0.19857
	0.0630132	0.131608			82	48			0.0685496	0.110155
	0.0536806	0.0654462			82	71			0.0534306	0.0750591
	0.0693571	0.0791493			50	24			0.0790199	0.146899
	0.0773949	0.109653			26	57			0.0842811	0.142628
	0.071744	0.0745396			42	31			0.0365635	0.0592583
	0.0626753	0.152158			26	22			0.0562639	0.305185
	0.0636866	0.110086			71	64			0.113332	0.19761
	0.0388648	0.125228			49	35			0.0605291	0.0878115
	0.0533798	0.109001			82	25			0.0341507	0.293686
	0.0864721	0.161184			65	65			0.0667145	0.145255
	0.104945	0.117763			72	72			0.0438149	0.195966
	0.0597512	0.0555294			62	39			0.0544093	0.100847
	0.0738923	0.0927669			73	33			0.10862	0.0748974
	0.0626025	0.0587856			65	28			0.0713922	0.213739
	0.0610804	0.0885342			45	29			0.0992186	0.0581951
	0.0646235	0.0995852			60	30			0.0533739	0.111729
	0.0702251	0.111617			62	34			0.0637447	0.103509
	0.105439	0.0883324			76	27			0.0618125	0.101411
	0.100918	0.127986			47	24			0.026084	0.0794661
	0.0704583	0.0857131			91	31			0.0548625	0.0511151
	0.165523	0.0691965			48	29			0.0739774	0.0533526
	0.0803432	0.0968559			104	53			0.057124	0.131929
	0.136565	0.0934308			54	64			0.119818	0.0559871
	0.10575	0.150229			28	40			0.0720867	0.0711555
	0.109383	0.134089			90	40			0.131863	0.0972811
	0.0981738	0.0693408			31	22			0.108476	0.104608
	0.167085	0.0646922			45	84			0.114007	0.123552
	0.134982	0.139368			54	23			0.0487159	0.104157
	0.138994	0.101779			24	70			0.0581695	0.110573
	0.0953072	0.0846223			42	43			0.102362	0.0888913
	0.0830886	0.0906936			39	153			0.0557413	0.139337
	0.121508	0.0644015			67	38			0.0375556	0.0708899
	0.113223	0.103537			92	54			0.026897	0.101673
	0.166474	0.0689975			128	77			0.0405767	0.0540938
	0.0974891	0.0750937			120	88			0.0449337	0.126527
	0.0878485	0.0653339			57	63			0.0440983	0.425297
	0.106641	0.0891092			58	65			0.0524406	0.132678
	0.130847	0.111157			53	28			0.0611016	0.0905827
	0.172972	0.0758749			55	95			0.172558	0.0864867
	0.0981244	0.0921003			38	25			0.0745608	0.160142
	0.0496202	0.0652245			25	38			0.0755956	0.183786
	0.0492582	0.0449876			62	48			0.111451	0.0873902
	0.0536399	0.0594577			112	57			0.111392	0.0751564
	0.0477429	0.0562254			42	33			0.0934941	0.290125
	0.0478035	0.0798546			63	74			0.126335	0.186328
	0.0491492	0.0645518			80	109			0.086692	0.260575
	0.0972991	0.0610491			49	38			0.0732966	0.241442
	0.151983	0.0997733			84	62			0.0974149	0.118358
	0.100249	0.0590684			45	60			0.077106	0.138409
	0.0815024	0.0878103			28	117			0.054042	0.0601464
	0.0920619	0.102635			29	34			0.0481047	0.0742767
	0.093602	0.0919783			29	37			0.0517225	0.0787234
	0.0765442	0.111986			38	40			0.111191	0.0554245
	0.061321	0.0720485			34	31			0.0572274	0.0862186
	0.0680931	0.0896559			42	30			0.166372	0.110879
	0.0707622	0.0870714			27	30			0.142537	0.0944424
	0.0883408	0.0897892			24	88			0.0581334	0.0764693
	0.0427727	0.131557			70	24			0.0553603	0.100456
	0.0648389	0.133913			25	43			0.121883	0.227018
	0.0686184	0.102563			26	37			0.0337871	0.280317
	0.106776	0.0918823			34	86			0.0423895	0.150544
	0.0674516	0.0881267			42	23			0.098691	0.0629425
	0.0830527	0.0679046			49	93			0.0892452	0.276783
	0.100695	0.0579019			159	113			0.231498	0.154204
	0.0648172	0.0591744			116	97			0.0459498	0.0798354
	0.0613266	0.107493			25	35			0.108815	0.174397
	0.0562713	0.120879			61	75			0.0752998	0.179318
	0.0710656	0.161116			39	47			0.0825712	0.104811
	0.0631262	0.129837			46	92			0.0921495	0.0489232
	0.0660785	0.200258			33	29			0.101911	0.102481
	0.0914205	0.239373			37	32			0.0838122	0.0890101
	0.141898	0.0977875			32	25			0.0831824	0.0976528
	0.102027	0.112387			47	23			0.0390342	0.0504875
	0.0995239	0.110846			36	28			0.0958669	0.0860501
	0.168491	0.0962944			25	22			0.0695062	0.0527717
	0.106867	0.0764799			26	64			0.0567503	0.114458
	0.0892406	0.0651481			22	56			0.0459421	0.0948962
	0.124205	0.063178			51	37			0.0735019	0.0447983
	0.102199	0.0635314			33	79			0.113543	0.0648619
	0.167178	0.0511134			55	32			0.0964645	0.129264
	0.113567	0.072252			46	174			0.0631154	0.102218
	0.105879	0.0900359			108	55			0.148802	0.0591419
	0.129579	0.0933995			71	28			0.0643907	0.0793013
	0.156293	0.0804487			53	22			0.0668086	0.0583881
	0.201961	0.0815991			21	58			0.0965853	0.0693131
	0.189464	0.0992051			30	118			0.176028	0.0736738
	0.079042	0.0850477			59	55			0.0890549	0.102387
	0.112641	0.0632772			56	32			0.0997111	0.154364
	0.139418	0.112115			59	32			0.123492	0.166314
	0.106143	0.143939			38	84			0.151244	0.0800177
	0.1473	0.108667			21	44			0.0534171	0.0786987
	0.080576	0.121016			53	96			0.0527659	0.0574321
	0.0553845	0.106903			40	42			0.121455	0.0535144
	0.0230055	0.0862769			30	56			0.0632949	0.0768112
	0.0518047	0.105842			42	82			0.0619742	0.0856009
	0.0533181	0.0866953			31	97			0.0708578	0.0807957
	0.0497454	0.0730529			34	73			0.0584854	0.0903443
	0.0512071	0.0633627			30	70			0.0658286	0.0670197
	0.060782	0.123515			45	53			0.0898599	0.0393472
	0.0812678	0.097191			50	62			0.162153	0.125443
	0.0541612	0.109473			85	25			0.0676748	0.0802641
	0.0644378	0.0831446			81	28			0.0233264	0.0548251
	0.117101	0.0733073			53	77			0.0578008	0.0623283
	0.0771152	0.0779115			114	29			0.0338313	0.234853
	0.076249	0.099144			35	30			0.0310491	0.138271
	0.0799177	0.08796			59	34			0.052548	0.0520805
	0.0941865	0.0919181			30	101			0.0405486	0.170967
	0.167366	0.0789367			26	44			0.0289433	0.0973816
	0.0786508	0.124766			71	47			0.0422549	0.0381579
	0.0746314	0.0681566			30	70			0.0574623	0.081666
	0.0429222	0.0773436			74	92			0.151896	0.0731478
	0.0297558	0.17623			56	33			0.0626345	0.100127
	0.0380612	0.148418			59	70			0.0449805	0.0681426
	0.0434598	0.134879			60	125			0.0717376	0.128161
	0.0392364	0.120713			59	48			0.0445513	0.12512
	0.0377943	0.191067			34	52			0.109861	0.101298
	0.0931358	0.0990744			29	90			0.0469268	0.0997494
	0.0515176	0.0823807			23	76			0.0400323	0.0301417
	0.0676045	0.0826109			41	46			0.0596224	0.0965013
	0.0613876	0.068368			59	41			0.0442535	0.0460054
	0.0868496	0.162535			42	47			0.0909698	0.0527816
	0.0593688	0.128593			31	74			0.0538253	0.0616093
	0.0532689	0.0440362			22	30			0.0301273	0.0765517
	0.0581122	0.046016			27	150			0.0493278	0.0924221
	0.0458198	0.0529809			97	55			0.0585476	0.0845176
	0.0616841	0.0524031			96	45			0.0226353	0.0549377
	0.0440767	0.0506872			62	83			0.120563	0.100406
	0.0590814	0.062423			78	75			0.0473888	0.0544599
	0.0639127	0.102474			94	40			0.0950217	0.0556322
	0.0577046	0.131286			64	32			0.0322679	0.10684
	0.0407427	0.126698			64	49			0.0723802	0.129837
	0.0758487	0.0999159			58	34			0.0405987	0.161231
	0.0770431	0.048855			68	56			0.0398307	0.0847133
	0.0655785	0.0937723			32	46			0.0691353	0.098535
	0.0539479	0.111232			82	39			0.0527019	0.0950327
	0.0567519	0.0875791			80	65			0.0401021	0.132086
	0.0744064	0.0886035			51	33			0.0352823	0.059277
	0.0554343	0.109628			44	32			0.0296346	0.157077
	0.0785017	0.0807869			83	67			0.0875412	0.0618129
	0.0811511	0.0984495			45	68			0.075791	0.0730266
	0.0625472	0.217491			57	21			0.083555	0.061508
	0.060973	0.1277			30	43			0.0887463	0.10292
	0.0541723	0.166815			74	59			0.0527209	0.0569573
	0.0664641	0.13429			58	50			0.0637504	0.247365
	0.0590683	0.114635			26	69			0.040577	0.0833469
	0.0566946	0.134052			25	74			0.0219052	0.21212
	0.0567322	0.110332			44	119			0.0340744	0.263259
	0.083731	0.113802			23	38			0.0349192	0.0912519
	0.0833467	0.0629751			25	71			0.0598473	0.241105
	0.0680351	0.10638			25	72			0.039872	0.161507
	0.0621217	0.0803308			48	51			0.0759127	0.0693603
	0.0868604	0.100294			32	23			0.0415265	0.188972
	0.0576947	0.084542			38	56			0.0546206	0.119239
	0.0586729	0.0737167			37	91			0.0615307	0.171084
	0.052055	0.0886308			33	73			0.0842259	0.144401
	0.0721872	0.103074			47	53			0.041287	0.0766025
	0.0924968	0.124687			26	32			0.10218	0.0446245
	0.052502	0.0943283			129	47			0.0337184	0.0901561
	0.0838177	0.0635272			57	88			0.0644053	0.0344305
	0.123625	0.0798784			61	26			0.055561	0.0532812
	0.119978	0.0877063			37	38			0.054861	0.106274
	0.119793	0.0785754			32	74			0.0627435	0.0508613
	0.121608	0.108514			82	21			0.0561363	0.0782336
	0.0677148	0.0975469			27	50			0.121182	0.173922
	0.0670164	0.0901229			34	34			0.0970214	0.0476462
	0.094339	0.0890691			26	48			0.0826172	0.0533053
	0.0620924	0.066525			86	49			0.0696509	0.0876471
	0.0587706	0.0797306			36	44			0.0497366	0.0534096
	0.0699303	0.0869874			71	43			0.0229936	0.137025
	0.0500615	0.09975			38	38			0.0373167	0.0792092
	0.0518238	0.109309			42	31			0.0436566	0.0486776
	0.0542172	0.112075			81	23			0.031213	0.0484672
	0.0522991	0.0915104			55	100			0.0310002	0.058424
	0.0461619	0.185782			46	33			0.232972	0.0764615
	0.0767883	0.227364			59	41			0.0359846	0.0704866
	0.131167	0.14149			53	50			0.0758204	0.0646511
	0.0584622	0.0957865			26	44			0.141678	0.0797961
	0.0892569	0.113249			42	73			0.0436688	0.119327
	0.0699188	0.0670993			53	46			0.0562059	0.195835
	0.0526146	0.0758734			44	37			0.110591	0.249841
	0.0873325	0.0843296			30	43			0.0594341	0.0514999
	0.142877	0.0819977			45	22			0.1181	0.0919553
	0.0447787	0.0882582			43	30			0.0866012	0.0921796
	0.0938288	0.0929511			29	33			0.0414002	0.0834636
	0.132863	0.10093			39	28			0.181475	0.0453954
	0.0836823	0.164388			29	76			0.0527064	0.0655416
	0.0925702	0.0986025			30	31			0.0622575	0.0512478
	0.0906043	0.135296			36	49			0.0457896	0.0530568
	0.0864985	0.108575			34	46			0.155648	0.0270612
	0.0908543	0.130919			33	68			0.176839	0.0912335
	0.0630688	0.069752			86	102			0.161358	0.0461073
	0.0801879	0.0791391			40	43			0.0901104	0.022748
	0.0815381	0.100168			50	38			0.203648	0.0252199
	0.106432	0.142497			24	83			0.0282025	0.0298857
	0.0605131	0.0974639			55	117			0.0400564	0.0764653
	0.0883513	0.110988			107	23			0.0670396	0.0496778
	0.113184	0.0729698			102	55			0.0763062	0.0980686
	0.130683	0.0618471			26	57			0.0319696	0.0633802
	0.177222	0.0838282			48	36			0.0863632	0.047166
	0.0648634	0.137187			58	91			0.116399	0.0469315
	0.0738979	0.148715			37	40			0.0292123	0.105751
	0.0760092	0.124356			32	54			0.104151	0.0639008
	0.050524	0.167135			37	31			0.0456242	0.0658123
	0.0835677	0.170671			72	33			0.040565	0.103572
	0.0777164	0.162636			39	24			0.10114	0.0629426
	0.105245	0.181463			57	60			0.0294076	0.0698495
	0.106432	0.113205			31	24			0.0532932	0.0734848
	0.104049	0.119279			31	59			0.0800084	0.104129
	0.0942148	0.100882			45	25			0.0535054	0.0609334
	0.0864792	0.137209			65	21			0.131428	0.101755
	0.118355	0.103808			62	32			0.0244217	0.0744516
	0.0961323	0.0946602			45	36			0.0388392	0.196334
	0.102664	0.0973814			120	68			0.0820063	0.100221
	0.134575	0.0771975			59	30			0.115738	0.0291948
	0.159537	0.0701195			109	42			0.064096	0.0680861
	0.124136	0.0750275			67	88			0.0306656	0.0420247
	0.103958	0.0691645			106	58			0.0603564	0.104235
	0.165275	0.0547069			80	38			0.0611289	0.0598089
	0.191963	0.146261			38	39			0.060126	0.0597697
	0.0675369	0.120642			42	82			0.0290102	0.0596946
	0.0602445	0.124734			79	75			0.0295709	0.0954273
	0.102564	0.129346			67	25			0.228195	0.0314225
	0.111338	0.161021			33	52			0.122564	0.115835
	0.0612076	0.111781			31	27			0.322545	0.101396
	0.0692089	0.0769296			99	25			0.161055	0.039032
	0.0851077	0.0774017			35	46			0.0796317	0.0616033
	0.0589266	0.0873111			37	30			0.124643	0.116274
	0.104729	0.0811961			24	28			0.129821	0.0935097
	0.0694485	0.0950608			69	41			0.0802719	0.169942
	0.0475816	0.0772145			26	26			0.0716953	0.115956
	0.0473015	0.0805832			42	41			0.0881717	0.0905067
	0.0897898	0.101974			39	84			0.0719762	0.0492522
	0.097675	0.0660958			34	38			0.101918	0.0440449
	0.102578	0.112942			29	33			0.0305384	0.127268
	0.192115	0.0975403			22	30			0.027332	0.0792469
	0.13661	0.13228			34	37			0.0510879	0.0845491
	0.15604	0.0784131			56	29			0.0651393	0.123602
	0.119053	0.100269			26	30			0.108534	0.0520139
	0.121839	0.0858135			22	80			0.126305	0.123576
	0.137167	0.126549			40	52			0.0860549	0.0497727
	0.114628	0.0686309			47	34			0.108132	0.0888417
	0.12221	0.061693			32	88			0.0703528	0.103413
	0.0813509	0.104628			27	100			0.165151	0.0791281
	0.0863077	0.0776946			57	56			0.199599	0.0472306
	0.108238	0.0671587			61	60			0.0898305	0.0623867
	0.0825887	0.073651			75	31			0.0951803	0.11795
	0.0933862	0.142437			29	81			0.0837994	0.0516974
	0.102952	0.124921			32	25			0.0383627	0.153114
	0.0747525	0.117968			55	40			0.0259492	0.0773582
	0.0739971	0.130254			131	32			0.0475226	0.059051
	0.0955385	0.135145			81	37			0.0498857	0.105494
	0.0826539	0.170256			24	87			0.0995219	0.0386391
	0.115879	0.0835387			33	28			0.0593914	0.027904
	0.113265	0.1234			21	49			0.0639763	0.064311
	0.0779848	0.0610234			41	96			0.121009	0.0349287
	0.0789357	0.150787			71	48			0.104656	0.0820185
	0.097032	0.108079			79	33			0.0210279	0.0593393
	0.0821787	0.0963336			25	89			0.0289008	0.0886342
	0.0464614	0.076156			28	54			0.056637	0.0922298
	0.0731998	0.0804623			24	38			0.0898977	0.0879281
	0.0464133	0.0896522			54	21			0.0301412	0.059176
	0.0433042	0.0791195			25	31				0.03695
	0.047529	0.0726296			46	36				0.0975423
	0.0843936	0.0830007			78	31				0.0557217
	0.0703341	0.068462			31	22				0.187293
	0.0776708	0.0776107			61	46				0.0131248
	0.100203	0.071847			35	34				0.108081
	0.0853133	0.0939074			21	48				0.0374553
	0.0703797	0.108389			35	113				0.0716078
	0.0648306	0.0975189			25	51				0.0690614
	0.0913074	0.100027			33	41				0.0465217
	0.0786112	0.0446013			78	33				0.0881161
	0.0658996	0.0704544			27	29				0.116269
	0.0591934	0.0664558			23	29				0.15303
	0.0512787	0.0604395			50	22				0.0849208
	0.0795038	0.086254			54	72				0.0477996
	0.0557804	0.0866213			24	22				0.0458132
	0.0672995	0.0830418			35	54				0.0695669
	0.0671856	0.062852			30	81				0.0476164
	0.0635408	0.0724236			62	24				0.0450077
	0.0593937	0.0993052			22	80				0.0729521
	0.0525872	0.0652226			45	52				0.0458118
	0.0839831	0.0872746			24	66				0.0534997
	0.0588368	0.091337			91	61				0.0651175
	0.0656154	0.0881318			102	46				0.0661597
	0.0943891	0.081813			52	57				0.112951
	0.0941043	0.058291			48	27				0.0667092
	0.0792543	0.129569			33	29				0.0951169
	0.0826205	0.111738			43	42				0.0794326
	0.0647721	0.0664009			49	33				0.097837
	0.0727758	0.0686317			38	43				0.0791541
	0.0994168	0.0778989			35	48				0.131026
	0.0517158	0.077245			74	24				0.0734227
	0.0686259	0.101634			63	114				0.0609489
	0.0729811	0.0799882			46	62				0.0469892
	0.0528955	0.0761394			103	22
	0.0512162	0.0736408			21	103
	0.0481949	0.0687655			27	28
	0.0504857	0.0974231			55	49
	0.0593659	0.105455			78	33
	0.0611867	0.087972			79	66
	0.0706489	0.0904702			40	23
	0.0673346	0.067203			34	58
	0.0738596	0.128013			25	24
	0.0807162	0.126248			26	87
	0.0625006	0.212858			46	45
	0.0583664	0.232046			27	67
	0.0570772	0.199896			23	65
	0.0782977	0.152123			63	50
	0.0552472	0.181581			59	39
	0.0590012	0.143698			77	69
	0.0486487	0.0851947			33	35
	0.0690654	0.123656			31	29
	0.0778108	0.21851			26	101
	0.0719685	0.174839			30	81
	0.073491	0.127535			82	45
	0.0764409	0.154386			50	46
	0.0708136	0.065144			54	28
	0.0734312	0.057877			31	32
	0.0564383	0.0628532			21	39
	0.0808204	0.0474613			62	80
	0.0715126	0.0544795			85	56
	0.0466921	0.0742113			42	38
	0.0539309	0.0815669			61	32
	0.072046	0.13992			69	31
	0.0682573	0.0927829			96	22
	0.0693647	0.0768726			63	65
	0.0785353	0.118761			43	38
	0.0641451	0.169639			52	103
	0.0749661	0.0765052			64	28
	0.0974316	0.0563311			48	35
	0.0795171	0.0658964			22	33
	0.05666	0.0977794			78	22
	0.0617239	0.103405			100	61
	0.0682046	0.0432551			50	56
	0.063895	0.0419806			38	57
	0.0386915	0.0627346			52	47
	0.0477478	0.0554917			47	45
	0.0470697	0.0477363			54	64
	0.0439804	0.0728387			31	53
	0.0360352	0.057463			31	38
	0.0439483	0.0852211			56	48
	0.17424	0.058599			33	21
	0.125017	0.0908306			41	32
	0.0827802	0.0844471			60	21
	0.118254	0.105431			37	48
	0.104642	0.146664			57	34
	0.0937692	0.0772017			62	44
	0.0783639	0.0517402			33	56
	0.0628404	0.0542109			93	40
	0.0681423	0.0670006			25	25
	0.0590481	0.0823284			85	51
	0.0690758	0.0478405			38	57
	0.087069	0.0839632			21	112
	0.0951197	0.0416036			27	62
	0.0742546	0.0507467			56	38
	0.0911466	0.0533719			49	55
	0.102335	0.0580063			48	36
	0.0863743	0.0923263			74	29
	0.0718484	0.0558366			62	49
	0.114425	0.0562091			30	37
	0.15518	0.0442294			45	24
	0.146016	0.0500838			30	25
	0.108196	0.0519449			36	66
	0.10855	0.0598558			49	25
	0.147428	0.0924876			36	33
	0.0447356	0.0806549			61	87
	0.0458556	0.0839888			70	87
	0.0425339	0.0631161			54	48
	0.0468815	0.0964144			30	88
	0.0567135	0.0845631			53	63
	0.0654393	0.0945597			56	58
	0.0667316	0.101871			52	25
	0.0774921	0.122377			22	33
	0.0723931	0.109546			61	24
	0.0868713	0.0549958			52	31
	0.0780789	0.0777399			59	110
	0.0763393	0.0967079			95	100
	0.0576488	0.109365			43	38
	0.0607329	0.0723943			31	61
	0.103329	0.0784688			43	28
	0.0703871	0.125688			58	25
	0.116893	0.133477			31	32
	0.0870341	0.0882085			53	61
	0.0812925	0.0832859			57	30
	0.0870303	0.0388285			21	59
	0.0786968	0.0507571			49	55
	0.0627331	0.0660712			50	85
	0.0525531	0.0487645			56	57
	0.082846	0.0618007			45	90
	0.0765064	0.0551891			35	47
	0.0561753	0.0538798			53	84
	0.0785861	0.0831659			58	56
	0.0627557	0.070967			27	65
	0.068137	0.0593973			69	97
	0.0566783	0.0819908			47	83
	0.0396895	0.0712257			50	74
	0.0717675	0.0598701			77	38
	0.0409347	0.073794			29	28
	0.0669817	0.071994			30	49
	0.10694	0.0914462			78	51
	0.141351	0.0791363			25	27
	0.12395	0.113422			46	103
	0.114666	0.0965943			65	38
	0.113805	0.137795			28	24
	0.194635	0.113999			118	26
	0.150589	0.0763022			50	36
	0.141708	0.100151			35	21
	0.135808	0.0880719			49	45
	0.0796319	0.0842535			59	36
	0.113915	0.0832983			58	83
	0.0789026	0.100079			59	50
	0.071109	0.134229			108	26
	0.0519224	0.0827723			74	30
	0.0488612	0.096937			35	48
	0.0483026	0.109735			39	27
	0.0729089	0.0774773			60	21
	0.0491812	0.153329			44	115
	0.0721832	0.0982458			29	118
	0.0766432	0.0875368			67	91
	0.122786	0.0963258			72	55
	0.0727495	0.10339			35	23
	0.0719453	0.118194			69	80
	0.121861	0.0654805			56	58
	0.0785618	0.123461			78	27
	0.0889494	0.10747			37	29
	0.1294	0.0948758			113	89
	0.103116	0.106949			33	42
	0.107661	0.115732			50	44
	0.086411	0.0807665			61	23
	0.0645128	0.0916699			21	40
	0.0893264	0.0856169			70	50
	0.056436	0.0508853			37	77
	0.0505709	0.0751825			34	39
	0.0602157	0.047545			36	62
	0.0693688	0.0924336			39	52
	0.121997	0.107598			45	75
	0.0711687	0.134102			31	72
	0.0960851	0.106494			22	118
	0.129926	0.151521			25	44
	0.153658	0.0962312			40	57
	0.0740171	0.110452			42	42
	0.0559165	0.132899			105	62
	0.0351208	0.0802481			61	55
	0.0542376	0.0884207			68	45
	0.0674666	0.069738			23	91
	0.0654176	0.0554639			46	21
	0.0469406	0.0761176			81	22
		0.0630722			33	53
		0.0687754			71	37
		0.136628			35	47
		0.104181			48	26
		0.069625			60	60
		0.069184				37
		0.0790423				41
		0.0883568				73
		0.0649374				40
		0.103476				72
		0.0917165				35
		0.131078				34
		0.128248				64
		0.115291
		0.0558885
		0.0606941
		0.0711056
		0.0649507
		0.0830678
		0.0862693
		0.0799649
		0.0755396
		0.0594556
		0.0643796
		0.0688069
		0.0764426
		0.0844672
		0.1199
		0.0891333
		0.2104
		0.110103
		0.13596
		0.101112
		0.0952984
		0.0691308
		0.0708711
		0.0757428
		0.0696287

## Sheet: Fig 6
Trapped only	X	Y		Trapped and Directed	X	Y		Fraction Directed	Control	Latrunculin	Nocodazole
	0.0341762	0.14607			0.117433	-0.127102			0.228346		0.0545852
	0.0397838	0.12766			0.13341	-0.123928			0.192381		0.0924025
	0.0720538	0.112425			0.125792	-0.13144			0.275093		0.0478088
	0.0720538	0.155804			0.115952	-0.107952			0.157143	0.0599078
	0.0467668	0.108193			0.118703	-0.115887			0.250943	0.147727
	0.0298383	0.118985			0.114259	-0.143184			0.222052	0.0975177
	0.0100531	0.0925338			0.106324	-0.143819
	0.0260294	0.134538			0.104314	-0.145406
	0.0562891	0.104701			0.130236	-0.152177
	0.0738524	0.125544			0.108334	-0.154717
	0.0854907	0.145753			0.0980715	-0.156621
	0.0593574	0.14734			0.0966961	-0.157679
	0.0434869	0.125544			0.0834707	-0.152072
	0.0835863	0.13951			0.110768	-0.15387
	0.0566065	0.12036			0.102621	-0.161065
	0.0655998	0.0941208			0.0980715	-0.157679
	0.0538556	0.102373			0.110556	-0.155246
	0.0387258	0.126391			0.10315	-0.151543
	0.0907809	0.127555			0.11045	-0.160218
	0.0442275	0.126814			0.102938	-0.168577
	0.0513163	0.112425			0.106007	-0.139375
	0.0292035	0.130623			0.105901	-0.141068
	0.0472958	0.102373			0.114259	-0.160324
	0.0514222	0.108193			0.104314	-0.144031
	0.032695	0.0657656			0.0990238	-0.126573
	0.0540672	0.108616			0.0937336	-0.133662
	0.046661	0.145012			0.114259	-0.155034
	0.052586	0.102373			0.126744	-0.143502
	0.0206335	0.0985646			0.108334	-0.14657
	0.0633779	0.108193			0.107488	-0.137894
	0.0763917	0.113694			0.128543	-0.143184
	0.0261352	0.0840695			0.118068	-0.134508
	0.0664462	0.120254			0.0993412	-0.139481
	0.0240192	0.0593116			0.102304	-0.117686
	0.0647533	0.117609			0.128543	-0.126467
	0.0573471	0.125227			0.112672	-0.113348
	0.0283571	0.0956021			0.0936278	-0.117686
	0.068139	0.110203			0.116904	-0.121812
	0.0512105	0.108087			0.116904	-0.128795
	0.00571522	0.0850218			0.117222	-0.12414
	0.00761967	0.0839637			0.114471	-0.119907
	0.0409476	0.107875			0.111403	-0.129747
	0.0417941	0.13951			0.0933104	-0.117897
	0.0149201	0.109674			0.0986005	-0.111549
	0.0111112	0.10978			0.0893957	-0.10573
	0.0354459	0.1065			0.0966961	-0.105941
	0.0275107	0.0878785			0.0877028	-0.105518
	0.0151317	0.0893597			0.0917233	-0.0880607
	0.0652824	0.0917932			0.0909827	-0.119907
	0.0220089	0.077933			0.0979657	-0.107211
	0.0297325	0.0853392			0.0904537	-0.101709
	0.0331182	0.128718			0.0982831	-0.0877433
	0.027299	0.092428			0.0791328	-0.0679581
	0.00635004	0.0769807			0.0919349	-0.0876375
	0.0229611	0.0997284			0.0896073	-0.10774
	0.0362923	0.108827			0.0908769	-0.104037
	0.0527976	0.0847044			0.0998702	-0.0890129
	-0.0230632	0.0834347			0.0979657	-0.100545
	0.0312138	0.0863972			0.0885492	-0.104566
	-0.00147939	0.094015			0.0817779	-0.107952
	0.0227495	0.0886191			0.0891841	-0.125409
	0.0557601	0.0885133			0.099447	-0.115252
	0.0589342	0.0848102			0.0917233	-0.117791
	0.0460262	0.108087			0.0966961	-0.117897
	0.0655998	0.0651308			0.0948974	-0.124669
	0.00761967	0.0807897			0.106536	-0.138106
	0.0462378	0.11708			0.0917233	-0.137682
	0.0453914	0.119302			0.0815662	-0.128583
	0.0550195	0.0715848			0.0624159	-0.108057
	0.0467668	0.0886191			0.0691873	-0.113348
	0.0502583	0.0950731			0.0882318	-0.119696
	0.0655998	0.0783562			0.0904537	-0.126467
	0.0682448	0.0866088			0.0815662	-0.127843
	0.0355517	0.058042			0.0759587	-0.102662
	0.0342821	0.0748647			0.0687641	-0.0880607
	0.0463436	0.0915816			0.0770167	-0.104672
	0.0587226	0.0802606			0.0948974	-0.104037
	0.0460262	0.0632263			0.0766993	-0.104037
	0.0379852	0.0941208			0.0734194	-0.11504
	0.0302615	0.0741241			0.065061	-0.0834054
	0.0474016	0.0574072			0.0737368	-0.106788
	0.0588284	0.0793084			0.0732078	-0.0878491
	0.0537498	0.072008			0.0578664	-0.0878491
	0.0440159	0.0377278			0.0624159	-0.113982
	0.00772548	0.0351885			0.0867506	-0.133662
	0.0480365	0.0035534			0.0711975	-0.127525
	0.0283571	0.0312738			0.0595592	-0.120225
	0.0412651	0.0522228			0.073102	-0.121494
	0.0205277	0.0478849			0.051095	-0.127525
	0.0229611	0.0398439			0.0827301	-0.117262
	0.0444391	0.0347653			0.0801908	-0.0995932
	-0.00825079	0.0194239			0.0643203	-0.120225
	0.0413709	-0.000149711			0.0527878	-0.121494
	0.0283571	0.0174136			0.0857984	-0.10901
	0.0310022	0.0614277			0.0729962	-0.121177
	0.0412651	0.0462978			0.0690815	-0.108904
	0.00973574	0.0324376			0.0888667	-0.125515
	0.0223263	0.0658714			0.0788154	-0.104037
	0.00698486	0.0578304			0.0788154	-0.121812
	0.0581935	0.0184716			0.081672	-0.120013
	0.0129098	0.0562433			0.0612521	-0.135143
	0.00211791	0.0362466			0.0480267	-0.10975
	0.0215857	0.0797316			0.0498253	-0.106788
	0.0390432	0.0771923			0.051624	-0.10975
	0.0130156	0.0520112			0.0769109	-0.117791
	0.0223263	0.0156149			0.0708801	-0.114511
	0.0313196	0.0611103			0.0769109	-0.123611
	0.00476299	0.0529634			0.0644261	-0.11631
	0.00349335	0.0384684			0.0886551	-0.110703
	0.0537498	0.0960253			0.0991296	-0.110597
	0.0175652	-0.000255514			0.0937336	-0.106682
	0.0502583	0.0817419			0.0991296	-0.108904
	0.0140737	0.0542331			0.081672	-0.128689
	0.00317594	0.0438644			0.0817779	-0.123716
	0.0255004	0.0721138			0.0884434	-0.100228
	0.00709066	0.0568782			0.0770167	-0.12086
	0.00486879	0.0908409			0.0911943	-0.0880607
	0.00317594	0.0442876			0.0896073	-0.112078
	0.0559717	0.071479			0.0756413	-0.109116
	-0.0169266	0.0443934			0.081143	-0.106047
	0.00232952	0.0611103			0.0877028	-0.115781
	0.0100531	0.0271475			0.0966961	-0.119696
	-0.000527164	0.0548679			0.0841055	-0.106576
	0.0161897	0.0711616			0.106218	-0.106894
	-0.00539411	0.0185774			0.104102	-0.125832
	0.0130156	0.0701035			0.100082	-0.125515
	0.0184116	0.0221747			0.0991296	-0.128689
	-0.0084624	0.0374104			0.114365	-0.153976
	-0.0138584	-0.000149711			0.112778	-0.128689
	0.0102648	0.056984			0.10188	-0.13144
	-0.00222001	0.00175474			0.112778	-0.157256
	-0.0230632	0.0200587			0.10315	-0.143184
	0.0285687	0.0363524			0.0948974	-0.131334
	-0.0122713	0.0184716			0.108334	-0.135037
	0.0168245	0.0181542			0.117222	-0.148686
	0.00307014	0.0420657			0.0998702	-0.121389
	-0.0252851	0.0221747			0.0958497	-0.126467
	0.0103706	0.0120176			0.104949	-0.157468
	0.0194696	0.0697861			0.0884434	-0.143184
	-0.00973203	0.00397661			0.112038	-0.115146
	-0.00814499	0.0213283			0.105901	-0.133662
	0.0104764	0.0615335			0.0998702	-0.14456
	-0.0104727	0.0151917			0.0979657	-0.132815
	-0.00952043	0.060158			0.0950032	-0.134297
	0.00730226	0.0344479			0.10315	-0.131228
	-0.00539411	0.0373046			0.104208	-0.144136
	-0.0204181	0.0603697			0.108334	-0.127102
	0.0130156	0.0516938			0.102621	-0.14731
	-0.0353364	-0.000467121			0.104208	-0.135884
	0.0166129	0.0201645			0.0917233	-0.127419
	0.00317594	0.0174136			0.0953206	-0.145089
	0.00941833	0.0230212			0.106218	-0.128266
	0.0164013	0.0377278			0.0961671	-0.131546
	-0.022111	0.000696713			0.095109	-0.145406
	-0.00624053	0.00641008			0.0990238	-0.12414
	-0.0141758	-0.0033238			0.0980715	-0.133662
	-0.0174557	-0.000361318			0.105901	-0.121812
	0.00666745	-0.000149711			0.0966961	-0.128266
	0.0281455	0.0222805			0.095109	-0.125515
	0.017142	0.0333899			0.0909827	-0.123505
	0.0281455	-0.000678727			0.087597	-0.118426
	0.0170361	-0.000996136			0.0908769	-0.143925
	0.00698486	-0.0279759			0.0838939	-0.133239
	0.000848276	0.0138163			0.0893957	-0.137682
	0.0126982	0.0195297			0.072044	-0.133662
	0.00656164	0.00619847			0.0843171	-0.133239
	-0.0191485	0.00736231			0.112672	-0.132181
	0.00285853	-0.0205697			0.0883376	-0.12414
	0.0295209	0.0269359			0.0891841	-0.124034
	0.0170361	0.0194239			0.106959	-0.134508
	0.0206335	0.0139221			0.0980715	-0.114617
	0.000213458	0.00884355			0.0815662	-0.125515
	0.0217973	-0.0064979			0.0710917	-0.120648
	0.00772548	0.00842034			0.0948974	-0.100016
	-0.0365002	0.0249256			0.0690815	-0.0929276
	-0.000950376	0.0197413			0.0541632	-0.104037
	0.00317594	-0.00491085			0.0884434	-0.105624
	-0.0190427	-0.0183478			0.0578664	-0.106999
	-0.0331145	-0.000678727			0.0301459	-0.092716
	0.00328175	0.0130757			0.0458048	-0.0894361
	-0.0211588	0.00641008			0.0444294	-0.0937741
	-0.0300462	-0.0269179			0.0486615	-0.111549
	-0.0132235	-0.0176072			0.045699	-0.0934567
	0.0051862	-0.000255514			0.051624	-0.0810777
	-0.0248619	-0.0180304			0.0593476	-0.0678523
	-0.0173499	-0.0289282			0.0592418	-0.0721902
	-0.02264	-0.0194059			0.0535284	-0.0698626
	0.00190631	-0.0185594			0.0606172	-0.0932451
	0.0137563	-0.0190885			0.0908769	-0.0863679
	0.0313196	0.0156149			0.0980715	-0.100228
	-0.0220052	-0.0199349			0.0765935	-0.0880607
	0.00275273	-0.0167608			0.101034	-0.0928218
	-0.010261	-0.0215219			0.0968019	-0.0837228
	0.0283571	-0.016655			0.0979657	-0.106682
	-0.0193601	-0.0175014			0.126004	-0.0891187
	0.00666745	-0.0324197			0.117963	-0.090071
	0.00709066	-0.0195117			0.114259	-0.0858388
	0.0408418	0.00111993			0.114683	-0.0651014
	0.00761967	-0.0108358			0.118386	-0.0493368
	0.0290977	-0.0173956			0.108652	-0.0472207
	-0.010261	-0.0196175			0.0991296	-0.0403435
	0.0399954	-0.016655			0.11955	-0.0275413
	-0.00158519	-0.0165492			0.106324	-0.0178075
	0.0462378	-0.0397201			0.117963	-0.0170668
	-0.0117423	-0.0249076			0.117963	-0.0163262
	-0.0271895	-0.0199349			0.12812	-0.0230976
	0.017142	-0.0132693			0.110133	-0.0203467
	0.0261352	-0.0496656			0.114259	-0.0121999
	-0.0178789	-0.0332661			0.0834707	-0.000667353
	0.00793708	-0.00776753			0.112461	-0.00140797
	-0.0124829	-0.0105184			0.0769109	0.00187192
	0.0408418	-0.00459344			0.0884434	0.00187192
	0.0295209	-0.0486075			0.101034	0.00155451
	0.00952413	-0.0382388			0.103362	0.00155451
	0.0306847	-0.00914297			0.088126	0.0081143
	0.0178826	-0.0369692			0.118703	0.00166031
	0.0228553	-0.0363344			0.11701	-0.0236266
	0.0140737	-0.0441638			0.0954264	-0.0190771
	-0.0136467	-0.0665941			0.106324	-0.0171726
	0.0215857	0.0158266			0.0765935	-0.0152682
	0.0135446	-0.0481843			0.059665	0.00367057
	-0.0229574	0.00270697			0.0535284	0.00578664
	0.0214799	-0.0414129			0.0641087	-0.00415885
	-0.00211421	-0.000149711			0.060723	-0.00384145
	0.0166129	-0.00956619			0.0390334	0.0366811
	0.0376678	-0.0181362			0.0688699	0.000179072
	0.0240192	-0.0267063			0.031733	0.0167902
	-0.00327804	-0.0217335			0.00348357	0.0155205
	-0.0017968	-0.0397201			0.00962015	0.0274763
	0.0018005	-0.0270237			0.0195656	0.0164727
	-0.0122713	-0.0414129			-7.93523e-06	0.0361521
	-0.00105618	-0.0654302			-0.0103766	0.0422887
	-0.000950376	-0.0380272			0.00507061	0.0628145
	0.0174594	-0.038133			-0.0092128	0.0432409
	0.0162955	-0.0185594			-0.0147146	0.0397494
	0.0718421	-0.00745012			-0.028469	0.0616507
	0.0508931	0.0194239			-0.017148	0.0744528
	0.0204218	-0.0175014			-0.0386261	0.0930742
	0.00941833	-0.038662			-0.0248717	0.0884188
	-0.0198891	-0.0248018			-0.0266703	0.0911697
	0.0155549	-0.0249076			-0.0206395	0.0911697
	0.0196812	-0.0427884			-0.0394725	0.095296
	0.00772548	-0.0437406			-0.0544965	0.112754
	0.00317594	-0.0335835			-0.0595751	0.112648
	0.025183	-0.0415187			-0.0679335	0.109791
	0.0462378	-0.0477611			-0.063913	0.101433
	0.00761967	-0.0304094			-0.029527	0.0929684
	0.0263468	-0.0363344			-0.05693	0.0693743
	-0.00073877	-0.0202523			-0.0179945	0.0542444
	0.00571522	-0.0345357			-0.017148	0.0237732
	-0.0174557	-0.0432116			-0.0132333	0.0433467
	0.0289919	-0.0224742			-0.0164074	0.0384798
	-0.0124829	-0.0382388			-0.016619	0.0397494
	0.0167187	-0.0181362			-0.0100592	0.030333
	0.0125924	-0.0191943			-0.0055097	0.0204933
	0.0215857	-0.0321022			0.000626883	0.039432
	0.00211791	-0.018242			0.0174496	0.0202817
	0.0124866	-0.0362286			0.0103608	0.0102304
	0.00222372	-0.0601401			0.0486615	0.0011313
	-0.00158519	-0.0368634			0.0305692	0.0012371
	0.0206335	-0.0668057			0.0230571	0.0010255
	0.0384084	-0.0362286			0.0125826	0.0164727
	0.0283571	-0.0362286			0.0390334	0.0205991
	0.0271932	-0.0615155			0.0307808	0.0044112
	0.027299	-0.0260715			0.0390334	-0.00500528
	0.0537498	-0.025225			0.0260196	0.00578664
	0.0174594	-0.0403549			0.0163915	0.00684467
	0.00656164	-0.0443754			0.0292995	-0.0118825
	0.0196812	-0.0275527			0.0299343	-0.0182307
	0.00222372	-0.0538977			0.0259138	0.00356477
	-0.0163976	-0.00120774			0.0304634	-0.00415885
	0.00328175	-0.0260715			0.0250674	0.00229513
	0.0172478	-0.0272353			0.0144871	0.0011313
	-0.0331145	-0.022051			0.00316616	0.0239848
	0.00296434	-0.0186653			9.78679e-05	0.0237732
	-0.0251793	-0.0257541			0.0310982	0.004517
	0.00275273	-0.0327371			0.0122652	0.0166844
	0.00645584	-0.017184			0.0189308	0.0202817
	0.027299	-0.0139041			0.00496481	0.0312852
	-0.00645214	-0.0414129			-0.0297386	0.0432409
	0.00296434	-0.0391911			-0.0280458	0.0535038
	0.00222372	-0.03115			-0.0376738	0.0733948
	0.00645584	-0.025225			-0.0373564	0.0659886
	0.00941833	-0.0378156			-0.0441278	0.0816474
	0.0166129	-0.0577066			-0.077879	0.0911697
	-0.00264323	-0.0367576			-0.0790428	0.0948728
	0.0149201	-0.0382388			-0.0870839	0.0834461
	-0.0197833	-0.0341125			-0.0682509	0.105982
	-0.0227458	-0.0472321			-0.0978758	0.102385
	0.00740807	-0.058553			-0.0987222	0.112119
	0.00656164	-0.0550615			-0.0887767	0.122911
	-0.0329029	-0.0196175			-0.115968	0.135713
	-0.00444188	-0.0615155			-0.110361	0.114129
	-0.0051825	-0.0217335			-0.117026	0.122911
	-0.0193601	-0.0507236			-0.118719	0.135184
	-0.0139642	-0.0561195			-0.111101	0.12672
	-0.0141758	-0.0548499			-0.107504	0.110955
	-0.0105785	-0.038662			-0.108244	0.122911
	-0.00624053	-0.0219451			-0.117344	0.135713
	-0.0228516	-0.0524164			-0.125596	0.167348
	-0.00571152	-0.0698739			-0.121787	0.161211
	-0.0205239	-0.0249076			-0.124961	0.128624
	-0.0268721	-0.0469147			-0.136811	0.169041
	-0.022111	-0.0368634			-0.126337	0.151689
	-0.0227458	-0.0279759			-0.129511	0.130846
	-0.0217936	-0.0104126			-0.143583	0.147774
	-0.0493024	-0.0496656			-0.135118	0.176235
	-0.0469747	0.003765			-0.155221	0.164068
	-0.0374524	-0.030621			-0.157549	0.162693
	-0.0600943	-0.0205697			-0.155327	0.15243
	-0.0227458	-0.0463857			-0.148344	0.129365
	-0.0485618	-0.0219451			-0.154692	0.164809
	-0.0623162	-0.0243786			-0.140938	0.17031
	-0.0400975	-0.0463857			-0.165272	0.190942
	-0.0333261	-0.0194059			-0.162627	0.166713
	-0.0416846	-0.0326313			-0.152576	0.16756
	-0.0266605	-0.0572834			-0.145593	0.179621
	-0.0227458	-0.0702972			-0.142419	0.189143
	-0.0268721	-0.0323139			-0.15173	0.151583
	-0.0485618	-0.0604575			-0.147815	0.17285
	-0.0399917	-0.0581298			-0.148344	0.148092
	-0.0198891	-0.0477611			-0.154798	0.18015
	-0.0169266	-0.0548499			-0.154163	0.179092
	-0.0293056	-0.0762221			-0.147815	0.181631
	0.00285853	-0.0495598			-0.175853	0.167877
	-0.0249677	-0.0536861			-0.148344	0.175706
	-0.0362886	-0.0891301			-0.177546	0.166184
	0.0160839	-0.07199			-0.143689	0.151795
	-0.0251793	-0.0677579			-0.137658	0.155286
	-0.00983784	-0.0681811			-0.147603	0.152747
	-0.022111	-0.0327371			-0.127395	0.148092
	0.00571522	-0.0469147			-0.135542	0.170945
	-0.0149164	-0.0477611			-0.147921	0.126191
	-0.000950376	-0.0382388			-0.136494	0.157826
	-0.0359712	-0.0576008			-0.167706	0.171897
	-0.0429542	-0.07199			-0.137869	0.168618
	-0.0427426	-0.0414129			-0.147603	0.171792
	-0.0332203	-0.0674405			-0.154798	0.181631
	-0.0434832	-0.0731538			-0.146439	0.172321
	-0.0374524	-0.0409897			-0.167283	0.18142
	-0.0493024	-0.0428942			-0.155962	0.190942
	-0.0228516	-0.070403			-0.148344	0.214325
	-0.0427426	-0.0366518			-0.154798	0.224482
	-0.0365002	-0.105635			-0.164849	0.191365
	-0.0228516	-0.0469147			-0.167388	0.19528
	-0.0169266	-0.0690275			-0.163262	0.204802
	-0.0331145	-0.0813007			-0.187385	0.213478
	-0.0422136	-0.0578124			-0.166648	0.22099
	-0.00825079	-0.108704			-0.179662	0.196444
	-0.0185137	-0.0919868			-0.167494	0.217816
	-0.0434832	-0.0837342			-0.185904	0.212843
	-0.0545925	-0.109127			-0.177757	0.216864
	-0.0293056	-0.123834			-0.188972	0.217816
	-0.044118	-0.0931506			-0.212355	0.20385
	-0.0615755	-0.111666			-0.212143	0.201417
	-0.0865451	-0.109444			-0.198283	0.215383
	-0.082313	-0.0837342			-0.21172	0.20512
	-0.070992	-0.133462			-0.212355	0.200782
	-0.0698282	-0.124997			-0.21172	0.209246
	-0.0523707	-0.14838			-0.210556	0.209881
	-0.0791389	-0.125632			-0.207488	0.218874
	-0.062422	-0.108492			-0.203996	0.215277
	-0.0670773	-0.127642			-0.199024	0.213478
	-0.0652787	-0.0706146			-0.210768	0.216229
	-0.0791389	-0.107857			-0.220713	0.194857
	-0.0860161	-0.149649			-0.226956	0.215277
	-0.0670773	-0.12341			-0.210556	0.199724
	-0.0695108	-0.108598			-0.208017	0.232099
	-0.070463	-0.108809			-0.216587	0.218345
	-0.0448587	-0.131663			-0.227061	0.211679
	-0.078504	-0.109127			-0.229601	0.204379
	-0.0817839	-0.10098			-0.231928	0.2157
	-0.03449	-0.0774918			-0.22558	0.232205
	-0.0716268	-0.0896591			-0.216693	0.225751
	-0.0807259	-0.123728			-0.236584	0.239611
	-0.0801969	-0.0736829			-0.225792	0.220884
	-0.0797737	-0.0851096			-0.228331	0.237707
	-0.106436	-0.0691333			-0.218703	0.237707
	-0.109293	-0.0884953			-0.229072	0.244161
	-0.0610465	-0.0753757			-0.23013	0.244161
	-0.0719442	-0.101615			-0.241556	0.247864
	-0.0521591	-0.0898707			-0.230764	0.236966
	-0.110351	-0.0888127			-0.234679	0.237178
	-0.0722617	-0.0896591			-0.256898	0.236755
	-0.065067	-0.105741			-0.251925	0.240352
	-0.0922584	-0.108386			-0.25584	0.236966
	-0.0904598	-0.11156			-0.24801	0.23739
	-0.0910946	-0.121506			-0.233304	0.237601
	-0.0672889	-0.0863792			-0.226956	0.23739
	-0.0782924	-0.105741			-0.236584	0.248499
	-0.0791389	-0.136847			-0.231082	0.256963
	-0.0932107	-0.105635			-0.237218	0.242257
	-0.0877089	-0.111666			-0.235631	0.259926
	-0.0922584	-0.10553			-0.237536	0.256857
	-0.118921	-0.132721			-0.245154	0.219191
	-0.105695	-0.127325			-0.240922	0.237495
	-0.0953267	-0.101932			-0.25584	0.226915
	-0.109822	-0.133356			-0.243461	0.232205
	-0.113736	-0.0888127			-0.235631	0.213478
	-0.140081	-0.131769			-0.258696	0.220355

## Sheet: Fig 7A Control
log Tau	log MSD
-2	-3.46288	-3.36362	-3.50823	-3.72103	-2.93613	-3.3043	-3.78294	-3.71682	-3.48806	-3.04354	-3.85329	-3.90315	-3.98345	-3.65177	-3.89265	-3.56971	-3.58206	-3.71127	-3.35871	-2.94797	-3.7402	-3.04741	-2.65973	-2.37861	-2.71486	-3.42174	-3.32723	-2.50323	-2.77133	-3.36167	-2.732	-3.07999	-3.16827	-3.22826	-2.82238	-3.18684	-3.45866	-2.74677	-2.61246	-3.14694	-3.52047	-3.24895	-3.17942	-3.17635	-3.39525	-2.78203	-3.08677	-3.30662	-2.82276
-1.69897	-3.34055	-3.31126	-3.32885	-3.52682	-2.88727	-3.2004	-3.69475	-3.67528	-3.38632	-2.96648	-3.7043	-3.77002	-3.8567	-3.5313	-3.74997	-3.40641	-3.54172	-3.629	-3.23906	-2.90706	-3.68251	-2.91693	-2.5911	-2.33808	-2.64901	-3.2164	-3.12536	-2.46361	-2.75014	-3.0911	-2.51448	-2.98283	-3.03786	-3.11514	-2.70562	-3.05272	-3.32759	-2.68203	-2.59174	-3.05841	-3.4107	-3.09212	-2.98981	-3.08374	-3.29909	-2.72008	-2.97294	-3.28344	-2.75927
-1.52288	-3.27173	-3.21845	-3.21211	-3.35373	-2.84651	-3.09083	-3.60143	-3.6432	-3.31684	-2.9271	-3.56769	-3.66343	-3.7812	-3.45679	-3.6234	-3.28416	-3.45172	-3.55493	-3.13728	-2.79531	-3.60953	-2.80436	-2.55236	-2.2953	-2.61583	-3.06603	-2.93816	-2.40735	-2.73298	-2.87608	-2.29981	-2.96534	-2.92931	-3.01564	-2.64906	-2.97575	-3.21325	-2.62587	-2.56128	-2.95529	-3.30067	-2.95681	-2.83929	-2.96352	-3.19129	-2.6149	-2.88879	-3.28325	-2.68587
-1.39794	-3.15515	-3.16249	-3.08463	-3.2085	-2.78973	-2.99758	-3.55141	-3.60955	-3.23524	-2.87577	-3.45793	-3.58654	-3.71627	-3.34921	-3.51618	-3.17433	-3.41323	-3.48507	-3.04871	-2.72844	-3.56575	-2.7085	-2.56163	-2.24781	-2.53193	-2.95219	-2.76381	-2.41973	-2.69314	-2.69704	-2.13944	-2.89571	-2.86336	-2.90861	-2.62215	-2.88859	-3.09443	-2.61572	-2.52287	-2.87287	-3.22991	-2.82497	-2.71408	-2.84303	-3.08286	-2.56225	-2.80597	-3.24255	-2.61715
-1.30103	-3.07212	-3.10163	-2.96913	-3.07622	-2.76707	-2.89751	-3.47754	-3.5918	-3.17598	-2.8001	-3.36948	-3.53203	-3.66585	-3.28036	-3.41825	-3.07283	-3.35421	-3.42794	-2.94647	-2.63551	-3.48679	-2.59913	-2.52867	-2.23795	-2.48106	-2.85157	-2.62327	-2.34597	-2.62147	-2.55049	-2.00428	-2.82782	-2.79111	-2.82091	-2.57711	-2.79307	-2.99238	-2.5436	-2.49175	-2.82072	-3.15061	-2.72699	-2.60547	-2.75301	-2.99516	-2.50186	-2.71903	-3.2294	-2.57598
-1.22185	-2.98997	-3.03298	-2.86645	-2.97774	-2.72664	-2.82356	-3.43022	-3.56471	-3.12353	-2.75143	-3.30316	-3.45504	-3.61935	-3.20179	-3.33552	-2.97815	-3.31626	-3.37094	-2.85156	-2.57695	-3.44996	-2.51281	-2.51066	-2.21229	-2.42468	-2.76281	-2.50218	-2.32233	-2.61638	-2.42576	-1.88723	-2.77139	-2.72127	-2.74448	-2.57051	-2.70793	-2.89698	-2.52778	-2.46683	-2.73926	-3.11164	-2.63255	-2.51411	-2.66379	-2.92094	-2.4441	-2.65709	-3.18988	-2.53797
-1.1549	-2.92498	-2.9746	-2.78551	-2.8917	-2.68993	-2.73738	-3.38537	-3.57337	-3.06476	-2.68253	-3.23942	-3.40842	-3.57109	-3.125	-3.2505	-2.8846	-3.28866	-3.32879	-2.77852	-2.48954	-3.40138	-2.42882	-2.47053	-2.19653	-2.35215	-2.69406	-2.38954	-2.29016	-2.57744	-2.31933	-1.7803	-2.71818	-2.65454	-2.65686	-2.51917	-2.62393	-2.80223	-2.47666	-2.45813	-2.67319	-3.03813	-2.54435	-2.42954	-2.58444	-2.83106	-2.3852	-2.59171	-3.19881	-2.51238
-1.09691	-2.8594	-2.91659	-2.70932	-2.80732	-2.64774	-2.67246	-3.34285	-3.5498	-3.00842	-2.61901	-3.18139	-3.34516	-3.53202	-3.06785	-3.19628	-2.80409	-3.23785	-3.27623	-2.70079	-2.4403	-3.35023	-2.34929	-2.4526	-2.15771	-2.30649	-2.63468	-2.29401	-2.26764	-2.53699	-2.22724	-1.68912	-2.65707	-2.59316	-2.58378	-2.48054	-2.53847	-2.72455	-2.4771	-2.42288	-2.61566	-2.98991	-2.47599	-2.35151	-2.51161	-2.76342	-2.34597	-2.52446	-3.15611	-2.45866
-1.04576	-2.79103	-2.87801	-2.64299	-2.74047	-2.60354	-2.60625	-3.30918	-3.53376	-2.96454	-2.56122	-3.12733	-3.29087	-3.49159	-3.01092	-3.1318	-2.72789	-3.20621	-3.22915	-2.6335	-2.37418	-3.30861	-2.27647	-2.41557	-2.11788	-2.24893	-2.57662	-2.20538	-2.21931	-2.49662	-2.14729	-1.60421	-2.61285	-2.52591	-2.51937	-2.44557	-2.47551	-2.65625	-2.44415	-2.39298	-2.5665	-2.9426	-2.40808	-2.28175	-2.44191	-2.68611	-2.30165	-2.46069	-3.13119	-2.43969
-1	-2.7398	-2.83534	-2.57434	-2.67582	-2.56205	-2.54591	-3.27152	-3.53791	-2.91298	-2.51802	-3.07941	-3.23302	-3.44693	-2.95404	-3.07649	-2.65986	-3.1515	-3.18151	-2.56584	-2.32037	-3.26081	-2.21958	-2.40313	-2.07938	-2.1995	-2.52825	-2.12526	-2.19011	-2.46511	-2.0724	-1.53383	-2.57836	-2.47906	-2.45405	-2.40371	-2.41049	-2.58537	-2.42015	-2.38078	-2.52345	-2.90022	-2.34768	-2.21123	-2.38865	-2.62814	-2.26331	-2.40426	-3.09586	-2.41539
-0.69897	-2.31496	-2.53625	-2.17368	-2.24833	-2.22031	-2.10201	-2.98553	-3.3822	-2.49616	-2.10967	-2.76315	-2.82568	-3.15279	-2.58161	-2.70559	-2.17049	-2.84943	-2.83558	-2.11198	-1.96496	-2.96638	-1.78207	-2.22807	-1.77286	-1.89604	-2.19098	-1.59249	-1.96911	-2.18058	-1.578	-1.04982	-2.29501	-2.08022	-1.98687	-2.13946	-1.94348	-2.12326	-2.1776	-2.1844	-2.18784	-2.57545	-1.99353	-1.71485	-1.9464	-2.14009	-1.89965	-1.99856	-2.87114	-2.141
-0.522879	-2.05015	-2.34537	-1.96568	-2.0121	-1.98661	-1.83357	-2.83252	-3.24648	-2.21239	-1.84184	-2.56047	-2.58016	-2.97275	-2.33677	-2.53208	-1.88088	-2.67666	-2.62114	-1.83864	-1.75641	-2.75395	-1.54191	-2.12798	-1.54946	-1.79577	-1.99924	-1.2919	-1.75807	-1.96414	-1.28378	-0.759584	-2.12707	-1.82471	-1.68686	-1.91282	-1.64672	-1.83547	-2.02552	-2.01102	-1.94964	-2.38811	-1.79557	-1.41091	-1.65481	-1.83644	-1.69456	-1.76087	-2.72411	-1.99009
-0.39794	-1.85949	-2.20484	-1.80595	-1.84477	-1.80834	-1.65265	-2.73023	-3.13122	-2.00617	-1.64211	-2.40156	-2.41192	-2.86931	-2.15902	-2.45222	-1.67253	-2.57679	-2.46153	-1.65247	-1.58579	-2.60328	-1.38197	-2.08327	-1.37372	-1.68864	-1.87572	-1.08177	-1.61675	-1.82268	-1.07865	-0.54046	-1.93587	-1.64167	-1.46172	-1.73173	-1.43771	-1.62714	-1.91776	-1.86939	-1.78966	-2.26196	-1.6583	-1.20021	-1.43615	-1.63268	-1.58253	-1.58753	-2.58672	-1.88597
-0.30103	-1.71079	-2.12489	-1.65861	-1.72201	-1.66547	-1.51821	-2.64332	-2.99798	-1.84267	-1.48593	-2.3019	-2.28135	-2.78183	-2.00251	-2.43841	-1.51248	-2.48455	-2.33574	-1.51086	-1.45452	-2.4904	-1.29461	-2.00633	-1.22133	-1.57962	-1.82153	-0.91635	-1.49799	-1.75159	-0.918987	-0.364627	-1.75926	-1.49982	-1.30106	-1.59095	-1.2875	-1.47087	-1.81877	-1.728	-1.68512	-2.15725	-1.54376	-1.0413	-1.26275	-1.48216	-1.5364	-1.45824	-2.47227	-1.7908
-0.221849	-1.58639	-2.04314	-1.53423	-1.60902	-1.55154	-1.40449	-2.55789	-2.90093	-1.70928	-1.3617	-2.21429	-2.17082	-2.72724	-1.87785	-2.44661	-1.38739	-2.40611	-2.22852	-1.39593	-1.34321	-2.41446	-1.25495	-1.95462	-1.10056	-1.49413	-1.78224	-0.779688	-1.40922	-1.67541	-0.78979	-0.221954	-1.62284	-1.38606	-1.16229	-1.45988	-1.16949	-1.35622	-1.74389	-1.61363	-1.61213	-2.06625	-1.43773	-0.913337	-1.11922	-1.36536	-1.46943	-1.36302	-2.36896	-1.73194
-0.154902	-1.48749	-1.96469	-1.43714	-1.49516	-1.45815	-1.30033	-2.46459	-2.81536	-1.59591	-1.26233	-2.16008	-2.06822	-2.68128	-1.7691	-2.4412	-1.29064	-2.32149	-2.13404	-1.29784	-1.23811	-2.37518	-1.24467	-1.92624	-0.999675	-1.42852	-1.74309	-0.66976	-1.35002	-1.61724	-0.68564	-0.100081	-1.50873	-1.29798	-1.03801	-1.35557	-1.07751	-1.26855	-1.70288	-1.50893	-1.5734	-1.98635	-1.34026	-0.814263	-0.998254	-1.27613	-1.3936	-1.29695	-2.2963	-1.68376
-0.09691	-1.4068	-1.89368	-1.35659	-1.39409	-1.38865	-1.20113	-2.38182	-2.74721	-1.49932	-1.18635	-2.12503	-1.97351	-2.64135	-1.67786	-2.36385	-1.21722	-2.23266	-2.04602	-1.20954	-1.14485	-2.37039	-1.25778	-1.86923	-0.917546	-1.37452	-1.68798	-0.578315	-1.2988	-1.55271	-0.598241	0.0027262	-1.4008	-1.22039	-0.932361	-1.26725	-1.00744	-1.19992	-1.65833	-1.42596	-1.54614	-1.9132	-1.26617	-0.73201	-0.897965	-1.20682	-1.32765	-1.254	-2.24138	-1.65602
-0.0457575	-1.33463	-1.8205	-1.28692	-1.3029	-1.34791	-1.11191	-2.31582	-2.6906	-1.41139	-1.13292	-2.10866	-1.89755	-2.59025	-1.60804	-2.26865	-1.1637	-2.14969	-1.96126	-1.13189	-1.06696	-2.36896	-1.274	-1.8028	-0.849985	-1.32869	-1.66522	-0.499928	-1.26937	-1.49022	-0.528617	0.0893314	-1.30379	-1.1518	-0.838152	-1.18267	-0.950543	-1.14759	-1.63323	-1.34429	-1.54409	-1.85026	-1.20646	-0.65673	-0.811807	-1.15501	-1.27232	-1.23122	-2.20154	-1.6473
0	-1.26986	-1.75613	-1.2366	-1.22245	-1.3412	-1.02761	-2.24588	-2.64465	-1.33332	-1.1003	-2.08723	-1.83719	-2.54859	-1.55531	-2.18668	-1.12419	-2.0781	-1.88006	-1.06173	-1.00221	-2.37677	-1.2952	-1.75915	-0.791609	-1.28191	-1.65794	-0.43461	-1.22313	-1.44502	-0.473841	0.168692	-1.21703	-1.09221	-0.755183	-1.10954	-0.905785	-1.10813	-1.61478	-1.27213	-1.58267	-1.80614	-1.14883	-0.584366	-0.736083	-1.10722	-1.22198	-1.2181	-2.17787	-1.64076
0.176091	-1.09109	-1.66009	-1.14587	-0.92952	-1.3077	-0.691188	-1.9635	-2.51779	-1.04436	-1.09173	-1.93722	-1.61276	-2.44257	-1.40849	-2.02199	-1.17135	-1.88665	-1.55827	-0.812764	-0.853386	-2.33779	-1.10657	-1.6166	-0.662541	-1.16346	-1.999	-0.169201	-1.10527	-1.30123	-0.299776	0.408505	-0.868643	-0.868577	-0.45374	-0.845235	-0.864428	-1.05785	-1.51209	-0.99895	-1.7865	-1.6684	-1.01843	-0.322954	-0.478763	-0.9045	-0.997975	-1.26371	-2.26757	-1.60061
0.30103	-1.09989	-1.66782	-1.18987	-0.729472	-1.22206	-0.445135	-1.75002	-2.45184	-0.925255	-1.15688	-1.90734	-1.43191	-2.55506	-1.38388	-1.93098	-1.30619	-1.72022	-1.35901	-0.635546	-0.967911	-2.3413	-0.977002	-1.51435	-0.742598	-1.05212	-2.0402	0.0526353	-0.912885	-1.13561	-0.302964	0.502618	-0.627651	-0.6361	-0.295169	-0.754671	-1.00881	-1.01634	-1.40081	-0.792056	-1.68977	-1.67882	-1.02319	-0.176751	-0.334287	-0.721706	-0.859055	-1.16601	-2.4486	-1.38129
[truncated: 22 more columns]

## Sheet: Fig 7A Nocodazole
log Tau	log MSD
-2	-2.64134	-2.66853	-2.54413	-2.98358	-3.06459	-2.76299	-2.67947	-2.68321	-2.91993	-3.97662	-2.96391	-3.48067	-2.82757	-2.66901	-2.93656	-3.35181	-3.04596	-3.54647	-3.11905	-2.73233	-3.18841	-2.42943	-2.90705	-3.09599	-2.91228	-3.31398	-3.1068	-3.24679	-3.56201	-2.85216	-3.04536	-2.99928	-2.92408	-3.26725	-2.92597	-2.52947	-3.72625	-3.68513	-3.6796	-3.1097	-3.15096	-2.85767	-3.46591	-2.95521	-2.92766	-3.21401	-2.84919	-2.83945	-3.00709
-1.69897	-2.53128	-2.50645	-2.49896	-2.88385	-2.92131	-2.62852	-2.54882	-2.5809	-2.7705	-3.78806	-2.80254	-3.28915	-2.54337	-2.6032	-2.87911	-3.17652	-2.92137	-3.38306	-2.98894	-2.63556	-3.09367	-2.37966	-2.73329	-2.9486	-2.79948	-3.22484	-3.00086	-3.16325	-3.32747	-2.77448	-2.82354	-2.94221	-2.84766	-3.02224	-2.89907	-2.49854	-3.61272	-3.4915	-3.3973	-2.86166	-2.88559	-2.78698	-3.31224	-2.68864	-2.75496	-2.99211	-2.80455	-2.73837	-2.9455
-1.52288	-2.47108	-2.36344	-2.491	-2.83823	-2.86391	-2.52431	-2.44758	-2.50996	-2.61957	-3.62714	-2.69929	-3.17345	-2.3787	-2.55789	-2.79229	-3.07861	-2.82858	-3.30838	-2.86276	-2.52112	-3.01962	-2.34121	-2.63669	-2.88845	-2.71346	-3.16901	-2.93255	-3.08439	-3.16564	-2.69297	-2.69908	-2.86607	-2.78089	-2.89794	-2.86273	-2.45435	-3.53638	-3.37744	-3.24926	-2.74864	-2.73217	-2.73285	-3.24191	-2.53828	-2.63787	-2.87706	-2.74411	-2.69669	-2.85488
-1.39794	-2.43194	-2.24838	-2.44448	-2.78162	-2.80207	-2.43785	-2.40346	-2.46183	-2.48489	-3.49765	-2.57933	-3.09855	-2.25446	-2.49604	-2.74075	-3.02215	-2.77525	-3.25552	-2.7655	-2.47107	-2.9554	-2.28212	-2.54258	-2.81286	-2.64589	-3.13352	-2.89496	-2.98933	-3.06248	-2.64412	-2.59251	-2.82506	-2.75362	-2.80133	-2.8099	-2.39549	-3.47579	-3.29818	-3.14442	-2.65577	-2.62137	-2.69589	-3.17965	-2.45154	-2.54844	-2.78626	-2.66545	-2.65761	-2.82298
-1.30103	-2.39187	-2.14411	-2.42392	-2.72981	-2.74924	-2.37168	-2.34117	-2.40725	-2.35163	-3.39309	-2.51523	-3.01571	-2.16519	-2.4828	-2.66124	-2.94822	-2.71383	-3.20419	-2.69229	-2.42045	-2.88758	-2.23769	-2.48646	-2.76459	-2.58656	-3.07806	-2.8659	-2.9057	-2.96795	-2.59991	-2.50659	-2.7958	-2.68588	-2.72911	-2.7838	-2.35765	-3.43324	-3.23234	-3.06424	-2.58657	-2.54469	-2.66975	-3.13478	-2.36863	-2.4871	-2.72139	-2.6285	-2.62312	-2.77816
-1.22185	-2.32145	-2.04892	-2.41315	-2.70486	-2.68447	-2.30949	-2.3029	-2.37786	-2.24006	-3.29434	-2.44435	-2.93674	-2.09288	-2.47017	-2.60903	-2.89039	-2.67459	-3.15384	-2.63302	-2.3839	-2.82894	-2.18152	-2.44752	-2.6992	-2.52918	-3.01222	-2.83955	-2.82748	-2.88818	-2.55377	-2.44648	-2.75449	-2.6348	-2.67475	-2.73367	-2.31369	-3.40262	-3.16962	-2.99737	-2.51844	-2.47545	-2.63478	-3.09842	-2.29481	-2.42139	-2.67139	-2.56839	-2.60111	-2.71617
-1.1549	-2.3036	-1.96955	-2.36836	-2.67366	-2.6667	-2.25392	-2.25753	-2.34493	-2.14271	-3.20659	-2.38597	-2.88448	-2.03202	-2.45317	-2.5348	-2.83361	-2.63056	-3.09604	-2.56431	-2.34608	-2.77388	-2.14455	-2.4059	-2.63804	-2.47143	-2.9947	-2.79026	-2.74483	-2.81785	-2.52121	-2.39238	-2.71748	-2.59263	-2.61188	-2.68506	-2.25927	-3.37417	-3.11164	-2.93863	-2.45578	-2.42987	-2.62501	-3.08364	-2.2259	-2.36725	-2.59878	-2.51868	-2.59261	-2.65637
-1.09691	-2.27455	-1.91149	-2.34203	-2.65536	-2.63648	-2.20068	-2.22648	-2.31371	-2.05996	-3.13152	-2.336	-2.82773	-1.97821	-2.43938	-2.47582	-2.80112	-2.58884	-3.07738	-2.51739	-2.29533	-2.70517	-2.0875	-2.36301	-2.59566	-2.42955	-2.96391	-2.74422	-2.6839	-2.76196	-2.49069	-2.34798	-2.70582	-2.54706	-2.56239	-2.6643	-2.23605	-3.37479	-3.05632	-2.88661	-2.39915	-2.39506	-2.59957	-3.06132	-2.16209	-2.3176	-2.5473	-2.4701	-2.54267	-2.61789
-1.04576	-2.25943	-1.83899	-2.30454	-2.60879	-2.62029	-2.15902	-2.20488	-2.2628	-1.98367	-3.05778	-2.27275	-2.78117	-1.93243	-2.42504	-2.43861	-2.75145	-2.56706	-3.04262	-2.45421	-2.27011	-2.63226	-2.02849	-2.32555	-2.55413	-2.38754	-2.92017	-2.70861	-2.62916	-2.71879	-2.45114	-2.30621	-2.67268	-2.49233	-2.51738	-2.62412	-2.19712	-3.34941	-3.00782	-2.83403	-2.34582	-2.36663	-2.59762	-3.05628	-2.11255	-2.28373	-2.50007	-2.42814	-2.53058	-2.56667
-1	-2.22687	-1.78519	-2.28297	-2.57922	-2.60406	-2.11697	-2.17606	-2.24477	-1.90743	-3.00101	-2.23828	-2.73381	-1.88847	-2.40448	-2.3838	-2.71042	-2.54363	-3.00808	-2.40637	-2.24132	-2.5829	-1.99287	-2.29993	-2.52391	-2.34971	-2.89518	-2.67806	-2.57777	-2.67335	-2.42045	-2.26674	-2.63207	-2.44356	-2.47587	-2.59584	-2.14588	-3.3499	-2.96233	-2.78565	-2.30175	-2.33863	-2.57819	-3.02589	-2.06924	-2.24962	-2.45884	-2.38297	-2.51221	-2.52442
-0.69897	-2.01052	-1.3446	-2.10404	-2.36726	-2.44162	-1.89155	-1.95035	-2.0613	-1.41438	-2.57448	-1.91767	-2.54277	-1.57964	-2.31649	-2.00583	-2.50256	-2.40011	-2.79938	-2.03013	-2.10296	-2.19866	-1.62924	-2.05037	-2.20441	-2.01525	-2.68694	-2.44639	-2.18598	-2.42247	-2.21623	-2.01094	-2.395	-2.07876	-2.21744	-2.32734	-1.80584	-3.16686	-2.62041	-2.44214	-1.94861	-2.1601	-2.51921	-2.83566	-1.80881	-2.13414	-2.18324	-1.96937	-2.3545	-2.17643
-0.522879	-1.84796	-1.10491	-1.94769	-2.20746	-2.31765	-1.7426	-1.78798	-1.96773	-1.1219	-2.31047	-1.73454	-2.46742	-1.42333	-2.27236	-1.73528	-2.37191	-2.3266	-2.64438	-1.79229	-2.08009	-1.94849	-1.39576	-1.85862	-2.00888	-1.81771	-2.52057	-2.23955	-1.93469	-2.23004	-2.10303	-1.84939	-2.19609	-1.82838	-2.08254	-2.14561	-1.60418	-3.08151	-2.39425	-2.22887	-1.7202	-1.96939	-2.43922	-2.74982	-1.73198	-2.0772	-2.05843	-1.67655	-2.33011	-1.94116
-0.39794	-1.72018	-0.963417	-1.8082	-2.04939	-2.2404	-1.66975	-1.6624	-1.94722	-0.913727	-2.13089	-1.6009	-2.32386	-1.32515	-2.24806	-1.52463	-2.31719	-2.22201	-2.51939	-1.65167	-1.98568	-1.76026	-1.2477	-1.70054	-1.8491	-1.64732	-2.41817	-2.07707	-1.77451	-2.0712	-2.03633	-1.77226	-2.05617	-1.62759	-1.98696	-1.99924	-1.48248	-3.00782	-2.22638	-2.03869	-1.55016	-1.89192	-2.41014	-2.63789	-1.68019	-1.99323	-1.97204	-1.44963	-2.31647	-1.78334
-0.30103	-1.63494	-0.883994	-1.72063	-1.92556	-2.17555	-1.66459	-1.55076	-1.90383	-0.759647	-2.00737	-1.53149	-2.25268	-1.22678	-2.21901	-1.35752	-2.29602	-2.14198	-2.41379	-1.55513	-1.90344	-1.60929	-1.1215	-1.57482	-1.72203	-1.50577	-2.33316	-1.95553	-1.67368	-1.95132	-1.99923	-1.72563	-1.9381	-1.47387	-1.92289	-1.86494	-1.37437	-2.97169	-2.0849	-1.88104	-1.4059	-1.83232	-2.35755	-2.55959	-1.61764	-1.85674	-1.85444	-1.27005	-2.31113	-1.65224
-0.221849	-1.54866	-0.831527	-1.62917	-1.8399	-2.13972	-1.65319	-1.45758	-1.87195	-0.641722	-1.91232	-1.49064	-2.18456	-1.15171	-2.19886	-1.2126	-2.24496	-2.07004	-2.33469	-1.45654	-1.8513	-1.49372	-0.983004	-1.45616	-1.61223	-1.37644	-2.26365	-1.84649	-1.60195	-1.8543	-1.9508	-1.66085	-1.82011	-1.35758	-1.8187	-1.7628	-1.26082	-2.95529	-1.97428	-1.73906	-1.28893	-1.78536	-2.32591	-2.48204	-1.54362	-1.77386	-1.73845	-1.11968	-2.31929	-1.54259
-0.154902	-1.49268	-0.806657	-1.53675	-1.75618	-2.10541	-1.62094	-1.3817	-1.86121	-0.547253	-1.83783	-1.43976	-2.12059	-1.08484	-2.21368	-1.08847	-2.24969	-2.03103	-2.29616	-1.35941	-1.76085	-1.39387	-0.852398	-1.37716	-1.52117	-1.25708	-2.17832	-1.7571	-1.53423	-1.7789	-1.91462	-1.58283	-1.71512	-1.26842	-1.72295	-1.69091	-1.1629	-2.9589	-1.89034	-1.62675	-1.19381	-1.72577	-2.29733	-2.43345	-1.47373	-1.71105	-1.66342	-0.991048	-2.32139	-1.45208
-0.09691	-1.43685	-0.779946	-1.45387	-1.69648	-2.09998	-1.59574	-1.32062	-1.87398	-0.45654	-1.79109	-1.39245	-2.06962	-1.02289	-2.19541	-0.977959	-2.25698	-2.01898	-2.23369	-1.26929	-1.69205	-1.31164	-0.740511	-1.31005	-1.45566	-1.14985	-2.13354	-1.67944	-1.47345	-1.70222	-1.88547	-1.51505	-1.62314	-1.19135	-1.62083	-1.62407	-1.0736	-2.96422	-1.82556	-1.52888	-1.11217	-1.66391	-2.27028	-2.4247	-1.41118	-1.66301	-1.59312	-0.878319	-2.30549	-1.38436
-0.0457575	-1.39985	-0.751365	-1.38048	-1.64301	-2.0552	-1.5267	-1.26307	-1.92228	-0.368603	-1.74969	-1.36502	-2.03035	-0.976872	-2.15574	-0.87834	-2.25464	-2.05326	-2.20611	-1.1948	-1.63468	-1.23653	-0.648348	-1.24517	-1.39379	-1.06003	-2.11155	-1.6197	-1.41756	-1.64663	-1.84841	-1.49575	-1.55409	-1.12623	-1.54823	-1.57577	-0.993806	-2.98676	-1.78093	-1.44118	-1.04316	-1.60722	-2.22054	-2.41937	-1.36654	-1.59522	-1.53386	-0.778289	-2.2705	-1.32874
0	-1.36345	-0.718266	-1.30783	-1.5984	-1.98475	-1.47593	-1.21947	-1.88869	-0.282831	-1.71342	-1.34911	-1.97974	-0.947478	-2.09683	-0.788161	-2.22674	-2.04834	-2.21035	-1.12645	-1.56564	-1.16753	-0.568021	-1.17949	-1.33646	-0.982389	-2.09285	-1.56277	-1.36927	-1.61054	-1.81771	-1.48512	-1.49916	-1.07003	-1.50249	-1.53869	-0.921945	-2.96145	-1.74531	-1.36257	-0.979105	-1.56709	-2.17693	-2.40795	-1.33981	-1.56094	-1.46666	-0.688766	-2.24721	-1.27941
0.176091	-1.2725	-0.615364	-1.03766	-1.46599	-1.8326	-1.31604	-1.06526	-1.73497	0.00335957	-1.53677	-1.34848	-1.79999	-0.855646	-1.94401	-0.469665	-1.98841	-2.05902	-2.11765	-0.887352	-1.3642	-0.915125	-0.274156	-0.973252	-1.15889	-0.713521	-1.95816	-1.46058	-1.30229	-1.53323	-1.63707	-1.44303	-1.28491	-1.02193	-1.30173	-1.35201	-0.698773	-2.85682	-1.61594	-1.07054	-0.768089	-1.40714	-1.98906	-2.32826	-1.32502	-1.42452	-1.26067	-0.342742	-2.20641	-1.14226
0.30103	-1.28874	-0.567564	-0.809604	-1.33215	-1.8204	-1.20298	-1.01957	-1.61569	0.118723	-1.47929	-1.20811	-1.71164	-0.840153	-1.76041	-0.28022	-1.85644	-1.95587	-1.87383	-0.680055	-1.27551	-0.742547	-0.102869	-0.742362	-1.10015	-0.528175	-2.04368	-1.47625	-1.20331	-1.50657	-1.53275	-1.52497	-1.09792	-1.05441	-1.20163	-1.17019	-0.631427	-2.69042	-1.45025	-0.943026	-0.670145	-1.4296	-1.78761	-2.13786	-1.46213	-1.3415	-1.12068	-0.110057	-2.09057	-1.03427
[truncated: 11 more columns]

## Sheet: Fig 7B Control
log Tau	log MSD
-2	-2.44001	-3.0496	-2.88143	-3.74102	-3.28074	-3.32805	-3.13491	-3.18784	-2.73768	-3.39944	-3.29653	-3.6937	-2.79314	-3.82009	-3.67803	-3.42416	-4.30631	-3.45453	-3.28016	-3.60192	-3.4002	-3.06248	-3.40873	-3.11254	-3.38838	-3.41816	-3.59958	-2.78928	-3.32941	-3.04872	-2.98389	-3.6056	-3.85674	-2.94854	-2.48779	-3.61922	-2.93342	-3.03336	-3.35694	-3.7032	-3.06145	-3.05785	-2.8228	-3.35225	-2.22093	-2.50068	-3.31169	-2.99408	-2.53254
-1.69897	-2.40185	-2.95481	-2.78835	-3.61081	-3.05054	-3.22174	-3.01776	-3.01541	-2.7026	-3.272	-3.17492	-3.5583	-2.72527	-3.66355	-3.59934	-3.29799	-4.05604	-3.36726	-3.16726	-3.49208	-3.29062	-3.00198	-3.27386	-3.03131	-3.32044	-3.33258	-3.39329	-2.78747	-3.07671	-3.00963	-2.9551	-3.45164	-3.63696	-2.9378	-2.29361	-3.58775	-2.83967	-2.85334	-3.31712	-3.61857	-2.94122	-2.88868	-2.74376	-3.17952	-2.20221	-2.50162	-3.15183	-2.93907	-2.47851
-1.52288	-2.40788	-2.85418	-2.73781	-3.53034	-2.87192	-3.14507	-2.97179	-2.86289	-2.66259	-3.19889	-3.10749	-3.46767	-2.67533	-3.53582	-3.53404	-3.14393	-3.86387	-3.3275	-3.08557	-3.38558	-3.1626	-2.96545	-3.11629	-2.91689	-3.25392	-3.26882	-3.25146	-2.7273	-2.8713	-2.95564	-2.92299	-3.3229	-3.4254	-2.8814	-2.11399	-3.52179	-2.75175	-2.6865	-3.2098	-3.50902	-2.91097	-2.73974	-2.6596	-3.01248	-2.19646	-2.46374	-2.99072	-2.83669	-2.44451
-1.39794	-2.40352	-2.78448	-2.66498	-3.46652	-2.73026	-3.03668	-2.88125	-2.70112	-2.63817	-3.11562	-3.02438	-3.40546	-2.6138	-3.40734	-3.46128	-3.03955	-3.74388	-3.28948	-2.9873	-3.29678	-3.04891	-2.94497	-2.99629	-2.82586	-3.19021	-3.21255	-3.13909	-2.68093	-2.71337	-2.9041	-2.89796	-3.20286	-3.27644	-2.84678	-1.95181	-3.49078	-2.68859	-2.52999	-3.13758	-3.44928	-2.8436	-2.60935	-2.60301	-2.87394	-2.19468	-2.47315	-2.85917	-2.75017	-2.43088
-1.30103	-2.40398	-2.69579	-2.59682	-3.40588	-2.61332	-2.95172	-2.80281	-2.5627	-2.60221	-3.02702	-2.96363	-3.33101	-2.59073	-3.29754	-3.40862	-2.94471	-3.64875	-3.25104	-2.91866	-3.20837	-2.96992	-2.89688	-2.90169	-2.74422	-3.11395	-3.12463	-3.04432	-2.68455	-2.58438	-2.86399	-2.84744	-3.10396	-3.15217	-2.78369	-1.80763	-3.43029	-2.60238	-2.40407	-3.05255	-3.38783	-2.78506	-2.48497	-2.56598	-2.75366	-2.1434	-2.44863	-2.74527	-2.66062	-2.37897
-1.22185	-2.34514	-2.62812	-2.53818	-3.35925	-2.52129	-2.86835	-2.73516	-2.44948	-2.57803	-2.96411	-2.8862	-3.26792	-2.5549	-3.20557	-3.34973	-2.87036	-3.56201	-3.23048	-2.84984	-3.12893	-2.8932	-2.88512	-2.82822	-2.66038	-3.04038	-3.0503	-2.96904	-2.63545	-2.46992	-2.84409	-2.82483	-3.03458	-3.05267	-2.76537	-1.68209	-3.38876	-2.51801	-2.27822	-2.98702	-3.33794	-2.7504	-2.37708	-2.5176	-2.64015	-2.12833	-2.41875	-2.64556	-2.59945	-2.33218
-1.1549	-2.3311	-2.55777	-2.46342	-3.30087	-2.43559	-2.79434	-2.68046	-2.34331	-2.54102	-2.89204	-2.8354	-3.21506	-2.49341	-3.12849	-3.29508	-2.80656	-3.47703	-3.20723	-2.76921	-3.05932	-2.82218	-2.83987	-2.74434	-2.58709	-2.98205	-2.98335	-2.89201	-2.5995	-2.36614	-2.82134	-2.80184	-2.96309	-2.96863	-2.71253	-1.56837	-3.3259	-2.44228	-2.17944	-2.94356	-3.27292	-2.69424	-2.26879	-2.48837	-2.54442	-2.11389	-2.41051	-2.55867	-2.51607	-2.278
-1.09691	-2.27626	-2.47646	-2.39317	-3.26075	-2.35706	-2.72845	-2.62039	-2.25107	-2.49229	-2.82318	-2.78306	-3.16702	-2.46273	-3.05128	-3.23473	-2.75205	-3.39639	-3.1678	-2.70088	-2.99105	-2.75365	-2.79221	-2.67254	-2.52605	-2.92059	-2.90617	-2.82444	-2.5667	-2.27544	-2.77879	-2.78114	-2.89476	-2.89167	-2.68527	-1.46818	-3.29314	-2.37083	-2.08784	-2.8749	-3.20779	-2.66073	-2.18367	-2.42349	-2.46008	-2.07803	-2.39125	-2.47145	-2.45608	-2.24955
-1.04576	-2.25465	-2.41798	-2.33433	-3.22344	-2.28893	-2.66614	-2.56713	-2.16382	-2.47577	-2.75865	-2.741	-3.11304	-2.40547	-2.98637	-3.19116	-2.69461	-3.32721	-3.13956	-2.6372	-2.93211	-2.68049	-2.74956	-2.60117	-2.47683	-2.86415	-2.85132	-2.77374	-2.51332	-2.19258	-2.73837	-2.73907	-2.83439	-2.8159	-2.63787	-1.3818	-3.27014	-2.30195	-2.00435	-2.82273	-3.15172	-2.61583	-2.10048	-2.38894	-2.38401	-2.06569	-2.38339	-2.39792	-2.39414	-2.20624
-1	-2.23114	-2.35834	-2.27748	-3.19402	-2.22572	-2.61258	-2.52237	-2.08547	-2.43268	-2.71277	-2.69343	-3.06151	-2.37424	-2.92068	-3.13389	-2.64958	-3.26283	-3.11549	-2.57779	-2.87402	-2.62065	-2.69959	-2.53445	-2.42379	-2.81413	-2.80033	-2.72357	-2.46743	-2.11815	-2.71377	-2.7224	-2.77157	-2.74872	-2.58066	-1.29979	-3.21418	-2.23952	-1.93053	-2.78008	-3.09977	-2.57534	-2.02823	-2.34665	-2.31293	-2.05758	-2.34584	-2.33305	-2.32787	-2.17693
-0.69897	-2.00668	-1.90649	-1.86049	-2.92496	-1.77834	-2.2515	-2.2112	-1.55814	-2.14481	-2.34015	-2.35113	-2.65595	-2.03501	-2.49744	-2.78591	-2.27411	-2.83921	-2.87857	-2.14452	-2.45195	-2.22339	-2.35117	-2.15424	-2.04976	-2.39982	-2.36566	-2.41398	-2.12875	-1.60706	-2.39825	-2.41882	-2.28472	-2.25833	-2.27269	-0.757674	-2.88121	-1.80019	-1.42498	-2.4457	-2.79135	-2.27133	-1.52849	-2.02536	-1.82684	-1.89412	-2.26075	-1.87722	-1.92094	-1.87619
-0.522879	-1.82109	-1.62932	-1.60705	-2.71666	-1.53393	-2.03288	-2.04357	-1.24629	-1.92616	-2.14284	-2.16968	-2.41441	-1.81125	-2.25874	-2.54676	-2.06093	-2.60777	-2.70115	-1.88981	-2.18853	-2.03159	-2.08459	-1.90728	-1.85204	-2.10441	-2.08867	-2.22329	-1.86749	-1.30517	-2.1594	-2.1745	-1.98768	-1.99975	-2.07585	-0.439202	-2.62368	-1.55635	-1.13518	-2.28593	-2.62686	-2.08096	-1.22724	-1.83242	-1.52568	-1.74125	-2.20026	-1.63983	-1.69828	-1.66734
-0.39794	-1.65284	-1.43709	-1.46337	-2.55018	-1.38395	-1.88171	-1.92401	-1.03486	-1.7557	-2.02426	-2.05622	-2.25344	-1.63844	-2.07977	-2.36882	-1.91261	-2.48314	-2.55303	-1.70874	-2.00604	-1.90578	-1.88754	-1.72384	-1.72993	-1.87343	-1.89383	-2.08789	-1.67299	-1.09733	-1.9948	-1.98923	-1.78157	-1.82975	-1.92315	-0.208277	-2.4433	-1.38794	-0.922448	-2.16476	-2.52651	-1.9217	-1.01454	-1.69192	-1.30806	-1.62576	-2.15954	-1.48697	-1.56667	-1.51252
-0.30103	-1.52411	-1.29935	-1.34249	-2.41712	-1.29905	-1.79532	-1.83656	-0.87662	-1.62518	-1.93118	-1.96784	-2.15541	-1.55016	-1.93295	-2.23068	-1.82216	-2.40543	-2.45391	-1.58601	-1.86598	-1.78432	-1.72634	-1.58448	-1.6579	-1.68759	-1.75494	-1.97755	-1.53502	-0.937708	-1.88022	-1.8393	-1.62175	-1.69906	-1.83769	-0.0354969	-2.2998	-1.25328	-0.762706	-2.07915	-2.46297	-1.80734	-0.848935	-1.5803	-1.13937	-1.55433	-2.07727	-1.37405	-1.47993	-1.38371
-0.221849	-1.40714	-1.19365	-1.25329	-2.30994	-1.25485	-1.7227	-1.80902	-0.751975	-1.51371	-1.84266	-1.89658	-2.10925	-1.49016	-1.81441	-2.12175	-1.76056	-2.35176	-2.37001	-1.49128	-1.74951	-1.65327	-1.59987	-1.46913	-1.62722	-1.5336	-1.65754	-1.90114	-1.43058	-0.810109	-1.81099	-1.71934	-1.49062	-1.5967	-1.76948	0.0926414	-2.18525	-1.15517	-0.64172	-2.02364	-2.4187	-1.70516	-0.716057	-1.48571	-1.00899	-1.5156	-2.02836	-1.28917	-1.42116	-1.29479
-0.154902	-1.30168	-1.11729	-1.18515	-2.2369	-1.22986	-1.66947	-1.78411	-0.649146	-1.42053	-1.73618	-1.84186	-2.10951	-1.46519	-1.71187	-2.04783	-1.70542	-2.31174	-2.30631	-1.40546	-1.65175	-1.5421	-1.49243	-1.3594	-1.61879	-1.40111	-1.59586	-1.85315	-1.36103	-0.706541	-1.7686	-1.61863	-1.38171	-1.51288	-1.72858	0.201133	-2.08788	-1.08945	-0.548645	-1.96036	-2.37879	-1.61303	-0.609294	-1.40118	-0.902493	-1.49109	-1.97047	-1.23028	-1.35733	-1.21834
-0.09691	-1.21685	-1.05884	-1.11676	-2.16718	-1.2007	-1.64554	-1.71607	-0.563671	-1.34481	-1.62603	-1.79344	-2.10943	-1.45542	-1.62633	-1.98686	-1.6532	-2.27852	-2.24793	-1.33415	-1.57245	-1.45628	-1.3967	-1.25837	-1.62428	-1.28499	-1.55756	-1.8137	-1.30928	-0.62555	-1.73243	-1.52499	-1.29255	-1.44896	-1.73982	0.296412	-2.00022	-1.05288	-0.476963	-1.90586	-2.36845	-1.53987	-0.519911	-1.33914	-0.818546	-1.44629	-1.95567	-1.192	-1.2728	-1.1543
-0.0457575	-1.13563	-1.01007	-1.06261	-2.10992	-1.16727	-1.67012	-1.6578	-0.49164	-1.28127	-1.52575	-1.74919	-2.09368	-1.43451	-1.56069	-1.93684	-1.60313	-2.25031	-2.1939	-1.28161	-1.50712	-1.39392	-1.31377	-1.17318	-1.63056	-1.18009	-1.53147	-1.78572	-1.27804	-0.563781	-1.70355	-1.4439	-1.22289	-1.40258	-1.75229	0.385307	-1.91877	-1.03569	-0.419624	-1.87239	-2.38199	-1.47228	-0.44639	-1.29961	-0.755808	-1.41551	-1.94334	-1.15997	-1.18723	-1.10334
0	-1.05773	-0.967925	-1.0158	-2.05503	-1.12031	-1.72065	-1.60808	-0.430677	-1.22151	-1.443	-1.72935	-2.0684	-1.39263	-1.49628	-1.88201	-1.55325	-2.23401	-2.13953	-1.24968	-1.44874	-1.33769	-1.23865	-1.09456	-1.62924	-1.08521	-1.49638	-1.74986	-1.25857	-0.522126	-1.67009	-1.36545	-1.17326	-1.36644	-1.75778	0.468503	-1.84379	-1.0416	-0.369395	-1.86494	-2.37521	-1.42575	-0.386021	-1.29545	-0.709981	-1.40768	-1.93212	-1.13311	-1.11571	-1.06692
0.176091	-0.744717	-0.754809	-0.806004	-1.86822	-0.941293	-1.7315	-1.33533	-0.123533	-1.02424	-1.18072	-1.59966	-2.03323	-1.34946	-1.23177	-1.61627	-1.4626	-2.00562	-1.87498	-1.17135	-1.23895	-1.11033	-0.920405	-0.801718	-1.64764	-0.715882	-1.28781	-1.55287	-1.1816	-0.424363	-1.54138	-1.04054	-0.98778	-1.29063	-1.64514	0.811672	-1.58812	-1.09808	-0.152921	-1.7105	-2.17993	-1.2952	-0.269546	-1.2778	-0.673082	-1.31375	-1.78967	-0.896036	-0.832488	-0.828065
0.30103	-0.547194	-0.578961	-0.613909	-1.89302	-0.996595	-1.36966	-1.12101	0.098563	-0.952841	-0.961549	-1.60887	-2.03752	-1.32021	-1.06934	-1.48853	-1.37219	-1.94797	-1.78209	-1.14821	-1.15311	-1.06684	-0.725506	-0.634635	-1.91548	-0.462335	-1.1598	-1.47125	-0.86683	-0.291516	-1.44439	-0.824992	-0.858038	-1.26455	-1.66223	1.07154	-1.48234	-1.0073	0.0223789	-1.48246	-1.98468	-1.12925	-0.396369	-1.27101	-0.800721	-1.16157	-1.56473	-0.69513	-0.675361	-0.615215
[truncated: 83 more columns]

## Sheet: Fig 7B Latrunculin
log Tau	log MSD
-2	-2.66244	-2.49151	-3.22379	-3.12918	-3.31372	-2.42972	-3.59461	-3.39882	-3.05866	-2.78514	-1.47197	-3.19561	-2.82259	-3.09558	-3.40497	-2.74415	-2.72752	-3.6686	-2.52245	-2.97104	-3.03328	-3.3603	-3.44313	-3.46742	-3.20825	-2.88899	-3.23604	-3.49474	-3.02883	-3.05932	-3.10118	-3.44206	-3.71534	-3.21111	-2.27247	-2.90544	-2.59658	-3.28864	-3.27261	-2.75811	-2.22957	-2.9391	-3.61248	-2.40101	-3.24848	-2.94105	-3.58565	-3.07211	-3.02602
-1.69897	-2.64094	-2.39414	-2.9864	-2.94216	-3.22655	-2.31147	-3.51585	-3.17754	-2.97874	-2.68644	-1.22887	-3.04686	-2.77259	-2.95295	-3.29388	-2.70506	-2.69742	-3.54252	-2.43513	-2.84677	-2.92669	-3.24215	-3.0455	-3.31732	-3.04387	-2.62163	-3.10876	-3.31317	-2.96158	-3.03195	-3.03625	-3.27178	-3.46341	-2.87704	-2.07826	-2.70587	-2.4838	-3.05927	-3.00623	-2.61792	-2.08237	-2.75213	-3.45978	-2.33879	-3.12306	-2.81698	-3.22425	-2.87856	-2.73283
-1.52288	-2.59556	-2.35129	-2.83407	-2.83024	-3.18271	-2.2426	-3.42117	-3.00188	-2.9096	-2.604	-1.08082	-2.94606	-2.69485	-2.81159	-3.21136	-2.68013	-2.67795	-3.43388	-2.35287	-2.80658	-2.84631	-3.1633	-2.77494	-3.19592	-2.89655	-2.39871	-3.00996	-3.16096	-2.89393	-3.01974	-2.95267	-3.11388	-3.3077	-2.626	-1.93171	-2.57753	-2.42306	-2.91296	-2.81504	-2.53469	-2.01831	-2.6185	-3.38238	-2.29895	-3.04832	-2.75366	-2.99335	-2.78688	-2.51427
-1.39794	-2.56052	-2.30291	-2.69566	-2.70219	-3.13838	-2.21259	-3.36418	-2.86314	-2.82278	-2.51882	-0.966989	-2.8777	-2.65005	-2.68141	-3.128	-2.6478	-2.65344	-3.34913	-2.28222	-2.75695	-2.76791	-3.11859	-2.56754	-3.07654	-2.75538	-2.20076	-2.9205	-3.04091	-2.83073	-3.01206	-2.93319	-2.99129	-3.1834	-2.44374	-1.8301	-2.50176	-2.37877	-2.8208	-2.66147	-2.48047	-1.94009	-2.47366	-3.31199	-2.27028	-3.01652	-2.72773	-2.82339	-2.70754	-2.34839
-1.30103	-2.49825	-2.26085	-2.579	-2.59194	-3.08454	-2.13813	-3.3099	-2.73609	-2.77187	-2.43765	-0.8736	-2.8191	-2.55859	-2.57128	-3.09657	-2.62923	-2.65638	-3.27479	-2.22255	-2.67486	-2.70854	-3.0867	-2.39753	-2.99951	-2.65821	-2.03683	-2.84017	-2.94084	-2.77182	-2.9928	-2.91138	-2.88452	-3.05782	-2.289	-1.73733	-2.42665	-2.33425	-2.73295	-2.53433	-2.41901	-1.90898	-2.36565	-3.24683	-2.22997	-3.00228	-2.66932	-2.68796	-2.64959	-2.20124
-1.22185	-2.45189	-2.21114	-2.4793	-2.50631	-3.03967	-2.11159	-3.27047	-2.64502	-2.73196	-2.37166	-0.798398	-2.75976	-2.49165	-2.47364	-3.02376	-2.58125	-2.63241	-3.20291	-2.17901	-2.60016	-2.63759	-3.0517	-2.25754	-2.90918	-2.56017	-1.90312	-2.75285	-2.84187	-2.68772	-2.98183	-2.87811	-2.79379	-2.95487	-2.16306	-1.65557	-2.36691	-2.30668	-2.65553	-2.42824	-2.38335	-1.85721	-2.26835	-3.19848	-2.19107	-2.99134	-2.65705	-2.57186	-2.59461	-2.07767
-1.1549	-2.40724	-2.1759	-2.38077	-2.41288	-2.98699	-2.08085	-3.22258	-2.56271	-2.67967	-2.27606	-0.730763	-2.70436	-2.41195	-2.38514	-2.95377	-2.57367	-2.60371	-3.13226	-2.10783	-2.55556	-2.57626	-3.0169	-2.13568	-2.83901	-2.47681	-1.78461	-2.65629	-2.75741	-2.62591	-2.93311	-2.82657	-2.71281	-2.86364	-2.05368	-1.59233	-2.32213	-2.26717	-2.59297	-2.33434	-2.35226	-1.81878	-2.18382	-3.15403	-2.15662	-2.95296	-2.62899	-2.47169	-2.54937	-1.96551
-1.09691	-2.36244	-2.16082	-2.29659	-2.32823	-2.94048	-2.04544	-3.176	-2.48744	-2.6494	-2.2161	-0.669205	-2.65227	-2.35459	-2.29974	-2.90192	-2.54296	-2.60768	-3.07134	-2.0665	-2.48745	-2.51894	-2.98372	-2.02941	-2.77508	-2.39839	-1.6803	-2.58184	-2.67831	-2.57205	-2.95806	-2.76251	-2.6455	-2.78054	-1.95883	-1.52573	-2.27612	-2.24392	-2.53126	-2.24953	-2.31727	-1.80339	-2.09985	-3.1081	-2.11872	-2.94472	-2.60989	-2.38123	-2.49576	-1.86648
-1.04576	-2.31516	-2.1194	-2.21706	-2.25931	-2.89016	-2.00279	-3.13958	-2.42251	-2.61624	-2.16861	-0.613748	-2.60911	-2.28417	-2.22243	-2.84674	-2.54001	-2.59082	-3.02292	-2.01727	-2.43315	-2.47461	-2.94894	-1.936	-2.71246	-2.32076	-1.58537	-2.52056	-2.61217	-2.51217	-2.95432	-2.72929	-2.57906	-2.71396	-1.8727	-1.47708	-2.22715	-2.2169	-2.48026	-2.17454	-2.27114	-1.78299	-2.02215	-3.06366	-2.08938	-2.94133	-2.5789	-2.30004	-2.46756	-1.77676
-1	-2.27191	-2.08912	-2.14577	-2.19504	-2.84029	-1.98207	-3.09979	-2.35881	-2.56903	-2.10729	-0.568131	-2.56806	-2.23402	-2.15413	-2.79653	-2.52687	-2.56986	-2.97767	-1.97302	-2.39051	-2.43585	-2.92481	-1.85231	-2.65431	-2.25488	-1.50175	-2.45634	-2.55181	-2.46498	-2.94104	-2.71583	-2.52089	-2.65322	-1.79697	-1.42993	-2.19217	-2.19004	-2.43733	-2.10191	-2.22502	-1.75793	-1.95181	-3.03449	-2.06312	-2.91187	-2.55565	-2.22785	-2.43888	-1.69755
-0.69897	-1.91617	-1.95502	-1.63421	-1.74042	-2.53112	-1.90977	-2.82035	-1.89911	-2.283	-1.70544	-0.228746	-2.25999	-1.80797	-1.69921	-2.41448	-2.32492	-2.42877	-2.6313	-1.66554	-1.99031	-2.0949	-2.73186	-1.30467	-2.28469	-1.81971	-0.946842	-1.98665	-2.12752	-2.04249	-2.84455	-2.44735	-2.08582	-2.2211	-1.30107	-1.10162	-2.02988	-1.93347	-2.13876	-1.62862	-2.00892	-1.47147	-1.4407	-2.83102	-1.88034	-2.84998	-2.47751	-1.73586	-2.30899	-1.14522
-0.522879	-1.65234	-1.8747	-1.32699	-1.47992	-2.3232	-1.81902	-2.65972	-1.61965	-2.09249	-1.4366	0.0202038	-2.01645	-1.52652	-1.44835	-2.15351	-2.17615	-2.30742	-2.41646	-1.47862	-1.75278	-1.87585	-2.64718	-0.99346	-2.0654	-1.5782	-0.628721	-1.71085	-1.88019	-1.77304	-2.7949	-2.23845	-1.81417	-1.98224	-1.01277	-0.893354	-1.95262	-1.76765	-1.97725	-1.3513	-1.91325	-1.28437	-1.13018	-2.74432	-1.74863	-2.78651	-2.39918	-1.44749	-2.20823	-0.816993
-0.39794	-1.46076	-1.77988	-1.11043	-1.31412	-2.17027	-1.74225	-2.57575	-1.43228	-1.94545	-1.22764	0.220954	-1.86043	-1.33246	-1.27184	-1.97606	-2.03679	-2.13918	-2.26598	-1.30753	-1.5863	-1.72441	-2.57427	-0.771471	-1.87999	-1.40101	-0.406064	-1.52411	-1.72735	-1.58485	-2.72107	-2.05425	-1.62144	-1.82476	-0.808336	-0.7304	-1.86032	-1.68507	-1.91484	-1.16521	-1.83033	-1.14115	-0.912171	-2.6374	-1.61414	-2.71155	-2.32916	-1.26093	-2.14474	-0.581271
-0.30103	-1.31124	-1.73156	-0.944702	-1.21435	-2.09444	-1.67709	-2.50079	-1.30369	-1.84272	-1.06714	0.368558	-1.72156	-1.17972	-1.1269	-1.8453	-1.91291	-2.01988	-2.18511	-1.1756	-1.46276	-1.61742	-2.51059	-0.591508	-1.71419	-1.29559	-0.235024	-1.38608	-1.63343	-1.45006	-2.68106	-1.90962	-1.48058	-1.71695	-0.659077	-0.616582	-1.77881	-1.63586	-1.86969	-1.03322	-1.77974	-1.02824	-0.747268	-2.56326	-1.50029	-2.65989	-2.34945	-1.13286	-2.10645	-0.399043
-0.221849	-1.18778	-1.69906	-0.809054	-1.16191	-2.02724	-1.6684	-2.41002	-1.21443	-1.75965	-0.933559	0.486959	-1.62003	-1.06372	-1.01491	-1.74539	-1.81479	-1.92906	-2.14019	-1.07319	-1.36053	-1.53611	-2.45685	-0.436194	-1.58389	-1.21627	-0.0953283	-1.27055	-1.58237	-1.34943	-2.62102	-1.7912	-1.37034	-1.63801	-0.54779	-0.525996	-1.72791	-1.59257	-1.80626	-0.942167	-1.73888	-0.919184	-0.610601	-2.51203	-1.36339	-2.633	-2.31564	-1.045	-2.09155	-0.253478
-0.154902	-1.08227	-1.6768	-0.695432	-1.13064	-1.95603	-1.66069	-2.33296	-1.16228	-1.70093	-0.81692	0.576801	-1.52694	-0.980178	-0.915152	-1.66453	-1.72882	-1.83974	-2.10484	-0.985523	-1.26246	-1.45445	-2.40511	-0.301465	-1.47224	-1.14365	0.0211606	-1.17089	-1.55367	-1.26355	-2.59002	-1.68833	-1.27726	-1.58408	-0.455992	-0.449475	-1.66819	-1.57131	-1.77833	-0.879678	-1.67548	-0.815663	-0.494084	-2.45882	-1.22997	-2.6253	-2.25326	-0.957316	-2.03789	-0.137874
-0.09691	-0.985433	-1.68999	-0.597062	-1.12127	-1.88413	-1.63353	-2.26901	-1.13418	-1.65346	-0.712565	0.625495	-1.45561	-0.921346	-0.826449	-1.59045	-1.65572	-1.74935	-2.09771	-0.917333	-1.1705	-1.39061	-2.34647	-0.183369	-1.37105	-1.07381	0.120437	-1.08664	-1.5247	-1.19464	-2.54062	-1.59676	-1.19816	-1.54768	-0.379592	-0.386134	-1.60085	-1.54887	-1.77298	-0.832779	-1.63976	-0.71462	-0.393292	-2.38744	-1.13006	-2.58389	-2.20702	-0.868738	-2.00484	-0.045209
-0.0457575	-0.900912	-1.68647	-0.509862	-1.12996	-1.81615	-1.61674	-2.21759	-1.12964	-1.60078	-0.62073	0.66855	-1.40486	-0.88883	-0.747868	-1.51729	-1.60509	-1.66526	-2.11137	-0.863698	-1.0906	-1.34031	-2.29566	-0.0775841	-1.27926	-1.00861	0.201566	-1.01428	-1.48562	-1.13526	-2.48386	-1.51195	-1.13354	-1.52283	-0.312126	-0.331282	-1.56781	-1.53112	-1.77124	-0.794702	-1.60898	-0.633611	-0.305026	-2.31558	-1.04409	-2.56641	-2.22796	-0.790238	-2.00942	0.0319285
0	-0.829813	-1.65356	-0.429734	-1.12339	-1.75734	-1.57668	-2.16145	-1.13908	-1.55368	-0.53588	0.707834	-1.38584	-0.877988	-0.681984	-1.44663	-1.58126	-1.60294	-2.14286	-0.820029	-1.01938	-1.31397	-2.25944	0.0188735	-1.19521	-0.946523	0.267405	-0.949096	-1.43514	-1.0806	-2.43735	-1.43632	-1.0785	-1.51638	-0.247171	-0.280965	-1.51855	-1.52982	-1.74522	-0.773207	-1.58811	-0.568224	-0.226794	-2.25131	-0.958607	-2.55622	-2.26034	-0.718954	-1.96471	0.0962282
0.176091	-0.55663	-1.69186	-0.120305	-0.879693	-1.56891	-1.61315	-1.90988	-1.08358	-1.285	-0.236248	0.85895	-1.2208	-1.00388	-0.466795	-1.14836	-1.50765	-1.33735	-2.13679	-0.777636	-0.777331	-1.26988	-2.11108	0.375031	-0.888728	-0.739931	0.465781	-0.68092	-1.20477	-0.92636	-2.29569	-1.15319	-0.918329	-1.63135	0.0106901	-0.142402	-1.40256	-1.43555	-1.76041	-0.620987	-1.86564	-0.380965	0.0768376	-2.10082	-0.651874	-2.34821	-2.24518	-0.489153	-1.85292	0.25696
0.30103	-0.348211	-1.65991	0.0619314	-0.797609	-1.5501	-1.53715	-1.71193	-0.780768	-1.07823	-0.038137	0.950844	-1.06512	-0.975999	-0.449455	-0.94695	-1.35915	-1.14795	-2.08652	-0.849217	-0.640064	-1.34725	-1.87096	0.620187	-0.68724	-0.563492	0.54882	-0.476083	-1.12909	-0.91161	-2.16361	-1.01476	-0.841758	-1.70271	0.191512	-0.0462266	-1.36986	-1.28973	-1.61826	-0.605757	-1.82919	-0.380976	0.236165	-1.90928	-0.461132	-2.21475	-2.14737	-0.341381	-1.80864	0.347758
[truncated: 17 more columns]

[truncated: 7 more sheets: Fig 8, Fig 9A Control, Fig 9A Latrunculin, Fig 9B-D, Fig S1A Control, Fig S1A Nocodazole, Fig S1B-D]
